# Supplementary material for: The putative methyltransferase LaeA regulates mycelium growth and cellulase production in Myceliophthora thermophila
Source: Biotechnol Biofuels Bioprod. 2023 Apr 3;16:58. doi: 10.1186/s13068-023-02313-3 (PMC10071736; doi:10.1186/s13068-023-02313-3)
Supplement: Supplementary file 1 — Additional file 1: Table S1. Primers used in this study. Table S2. The profiles of RNA-seq reads mapped to the genome of M. thermophila and the differential expression analysis. Table S3. Genes showing significantly differential transcriptional levels in strain ∆laeA on glucose compared to the wild-type strain. Table S4. KEGG analysis of the 337 genes with up-regulated expression levels in strain ∆laeA on glucose. Table S5. Transcriptional profile of genes involved in metabolic pathway in M. thermophila. Table S6. Transcription factors showing significantly differential transcriptional levels in strain ∆laeA on glucose as compared to the wild-type strain. Table S7. Genes showing significantly differential transcriptional levels in strains Δcre-1, Δgrf-1, Δgrf-2, and Δgrf-3 on glucose compared to the wild-type strain. Table S8. KEGG analysis of genes showing significantly up-regulated transcriptional levels in all strains (∆cre-1, Δgrf-1, Δgrf-2, and Δgrf-3), compared to the wild type. Table S9. The analysis of H3K9 methylation level in ΔlaeA compared to WT by ChIP-seq. Table S10. Genes showing significantly differential transcriptional levels in strain ΔlaeA on Avicel for 2 d compared to the WT strain and functional category analysis of the genes expressed more highly in strain ΔlaeA (p values < 0.005). Table S11. Genes showing significantly differential transcriptional levels in strain ΔlaeA on Avicel for 4 d compared to the WT strain and functional category analysis of the genes expressed more highly in strain ΔlaeA (p values < 0.05). Table S12. Transcriptional levels of CAZyme genes in strain ΔlaeA on Avicel for 2d and 4 d. Table S13. Transcriptomic profiles of the genes related to the secondary metabolism in the strain ΔlaeA when response to Avicel. [file 13068_2023_2313_MOESM1_ESM.xlsx]

## Sheet: Table S1
Table S1. Primers used in this study.
Name	Prime sequence (5’-3’)	Notes
Construction of sgRNA expressing plasmids
U6-F	AGGATCGGTGGAGTGAAGTTCGGAA	Cloning of U6 promotor
U6-MtlaeA-R	TCTAGCTCTAAAACTACCAGCGGCCGTTTTCGGCGAGGAAAGAAAGAAAAGAAG	Cloning of U6 promotor
U6_grf3-R	CTAGCTCTAAAACGTAGTGGACACGGGGCAGACGAGGAAAGAAAGAAAAGAAG	Cloning of U6 promotor
U6-grf2-R	CTAGCTCTAAAACTTGGATCCGTGTCTCTTGTCGAGGAAAGAAAGAAAAGAAGA	Cloning of U6 promotor
U6-grf1-R	CTAGCTCTAAAACTTGGATGTGATGTTCCGATCGAGGAAAGAAAGAAAAGAAGAG	Cloning of U6 promotor
U6-cre1-R	CTATTTCTAGCTCTAAAACAAGCGGAGTTGCTCCAACACGAGGAAAGAAAGAAAAGAAG	Cloning of U6 promotor
U6-pck-R	CTAGCTCTAAAACGTCTCGTATACGAGTGCATCGAGGAAAGAAAGAAAAGAAG	Cloning of U6 promotor
gRNA-MtLaeA-F	CTTCTTTTCTTTCTTTCCTC GCCGAAAACGGCCGCTGGTAGTTTTAGAGCTAGAAATAG	laeA-gRNA5’
gRNA_grf3_F	TCTTTTCTTTCTTTCCTC GTCTGCCCCGTGTCCACTACGTTTTAGAGCTAGAA	grf3-gRNA5’
gRNA-grf2-F	TTTTCTTTCTTTCCTC GACAAGAGACACGGATCCAAGTTTTAGAGCTAGAAATAGC	grf2-gRNA5’
gRNA-grf1-F	TTCTTTCTTTCCTC GATCGGAACATCACATCCAAGTTTTAGAGCTAGAAATAGCA	grf1-gRNA5’
gRNA- cre1-F	CTTCTTTTCTTTCTTTCCTCGTGTTGGAGCAACTCCGCTTGTTTTAGAGCTAGAAATAG	cre1-gRNA5’
gRNA- pck -F	CTTTTCTTTCTTTCCTC GATGCACTCGTATACGAGACGTTTTAGAGCTAGAAAT	laeB-gRNA5’
gRNA-R	AAAAAGCACCGACTCGGTGCC	gRNA3’
Donor DNA construction
gMtlaeA_UP-F	TGTGGAGTGGGCGCTTACACAGTACACGAGGACTTGCCAAACCCTGAACCCTGGGT	laeA-upstream
gMtlaeA_UP-R	CCAAAAAATGCTCCTTCAATATCAGTTAACGTCGTGTTTCGGCACGGACGAGCCGT	laeA-upstream
MtNeo-F	CGACGTTAACTGATATTGAAGGA	Cloning of PtrpC-neo
MtNeo-R	TCAGAAGAACTCGTCAAGAA	Cloning of PtrpC-neo
gMtlaeA_DN-F	CATCGCCTTCTATCGCCTTCTTGACGAGTTCTTCTGA GTCCTGGCCTGTTGTTGCTGT	laeA-downstream
gMtlaeA_DN-R	TCATGTGATTGTAATCGACCGACGGAATTGAGGATCTGCTGTAAAGAGAATTAGAAC	laeA-downstream
MtBar-F	CGACGTTATCTGATATTGAAGGAGC	Cloning of PtrpC-bar
MtBar-R	TCAAATCTCGGTGACGGGCAGGAC	Cloning of PtrpC-bar
grf3_UP-F	GATGTGGAGTGGGCGCTTACACAGTACACGAGGACTTCTACAATCATCCTTTGACCA	grf3-upstream
grf3_UP-R	CCAAAAAATGCTCCTTCAATATCAGATAACGTCGTTATGTTGGGTTGGCGGCCACCA	grf3-upstream
grf3_DN-F	CGCCCCGTCCGGTCCTGCCCGTCACCGAGATTTGA GTGCACATCTTCCTGCTGCA	grf3-downstream
grf3_DN-R	GTCATGTGATTGTAATCGACCGACGGAATTGAGGATGACGCTGTCGCAGCATATCA	grf3-downstream
grf2_UP-F	GTGGAGTGGGCGCTTACACAGTACACGAGGACTTCCACGTGTGAAAGCTTGTCCA	grf2-upstream
grf2_UP-R	CAAAAAATGCTCCTTCAATATCAGTTAACGTCGTAGCAGTCATCCAATTACCA	grf2-upstream
grf2_DN-F	GCTCTCTACATGAGCATGCCGTGCCCCTGATAATAG GTCCGCCAGTCGAAAGAGAAC	grf2-downstream
grf2_DN-R	GTCATGTGATTGTAATCGACCGACGGAATTGAGGATAGGCGAGGGAAGCACGAACA	grf2-downstream
grf1_UP-F	GATGTGGAGTGGGCGCTTACACAGTACACGAGGACTTCTCCATTAAGTGTTCTCGAGG	grf1-upstream
grf1_UP-R	CCAAAAAATGCTCCTTCAATATCAGTTAACGTCGTTAGTGTCGCCGATGCGTAG	grf1-upstream
grf1_DN-F	CTCTACATGAGCATGCCGTGCCCCTGATAATAG GACAAGGGCCCGATTGCAAAG	grf1-downstream
grf1_DN-R	CATGTGATTGTAATCGACCGACGGAATTGAGGATGCAATGCACGGAGTGATGGG	grf1-downstream
cre1_UP-F	GTGGGCGCTTACACAGTACACGAGGACTTGACGCTGCAAGATGATTGCG	cre1-upstream
cre1_UP-R	GCTCCTTCAATATCAGTTAACGTCGTTAGACTCTTTCAACTTGGTTG	cre1-upstream
cre1_DN-F	CTCTACATGAGCATGCCGTGCCCCTGATAATAGCAAGTGCACCATGTGCGACAAG	cre1-downstream
cre1_DN-R	GTCATGTGATTGTAATCGACCGACGGAATTGAGGATGCCCTTACTCCTAGGTGCG	cre1-downstream
M-laeA-F	TTAAGCGCAAGTCGCCAGTTTCGTTCTTCAGAATGTCTTCCGCTGATTCGGCCGT	MlaeA-upstream
M-laeA-M1-R	CCAGTCGATCTCGACTTGCTCAAAGTAGCCGTAGTAGATGTGAGGGGTTTCTTGGT	M1-laeA-upstream
M-laeA-M1-F	GTGCCCCCTTCCCCAACCAAGAAACCCCTCACATCTACTACGGCTACTTTGAGCA	M1-laeA-downstream
M-laeA-R	GTAATCCATGACAGCAACAACAGGCCAGGACTCACCGTGGCTTTCTGGCGGTA	MlaeA-downstream
M-laeDN-F	GTTACACATCTTTACCGCCAGAAAGCCACGG TGAGTCCTGGCCTGTTGTTGCTG	MlaeA-downstream
M-laeDN-R	GTCATGTGATTGTAATCGACCGACGGAATTGAGGATCTGCTGTAAAGAGAATTAGA	MlaeA-downstream
M-laeA-M2-R	TATTTATCTGCCATGTCAATGCCCCAGATGATGTGAGGGGTTTCTTGGTTGGGGAAG	M2-laeA-upstream
M-laeA-M2-F	GTGCCCCCTTCCCCAACCAAGAAACCCCTCACATCATCTGGGGCATTGACATGGC	M2-laeA-downstream
M-laeA-M3-R	AATGCCCCAGATCCCTGTGCCACAGCCCAGTCCACCGATGTGAGGGGTTTCTTGGT	M3-laeA-upstream
M-laeA-M3-F	GCCCCCTTCCCCAACCAAGAAACCCCTCACATCGGTGGACTGGGCTGTGGCACAGGGAT	M3-laeA-downstream
pck_UP-F	GCAGTTGGCTGACTTGAAGTAATCTCTGCAGATCTGCTCGAGTTTTGTCGCATTC	pck-upstream
pck_UP-R	CAAAAAATGCTCCTTCAATATCAGTTAACGTCGTTGGGATCTGGTGAAAGATA	pck-upstream
pck_DN-F	CTCTACATGAGCATGCCGTGCCCCTGATAATAG GTCAGGTCGACTATATGCCGT	pck-downstream
pck_DN-R	GTCACGACGTTGTAAAACGACGGCCAGTGCCAAGCTTGACGTTCTCCAGAACGGAGCC	pck-downstream
Construction of expression vector
Ptef-F	GCAGTTGGCTGACTTGAAGTAATCTCTGCAGATCTCATGTACCTTGACGTCCTCCGA	Cloning of Ptef
Ptef-R	CTGAAGAACGAAACTGGCGACTTGCGCTTAATGA	Cloning of Ptef
Ptef_Lae1-F	TTGGCTGACTTGAAGTAATCTCTGCAGATCTCATGTACCTTGACGTCCTCCGAG	Cloning of laeA
Ptef_Lae1-R	GCCACGGCCGAATCAGCGGAAGACATACTAGTTCTGAAGAACGAAACTGGCGACT	Cloning of laeA
MtLaeA-gfp-F	CACCTCCCCACATCACAGAAATCAAAACTAGTATGTCTTCCGCTGATTCGGCCGT	Cloning of GFP
MtLaeA-gfp-R	ATGGCGGACTTGAAGAAGTCGTGCTGCTTCATCCGTGGCTTTCTGGCGGTAAAG	Cloning of GFP
M-TrpC-F	GTGGGCGCTTACACAGTACACGAGGACTTCGACGTTATCTGATATTGAAGGAGCATT	Cloning of PtrpC-bar
M-Bar-R	CTGATGTCGAACCTCGGAGGACGTCAAGGTACATGTCAAATCTCGGTGACGGGCAGGAC	Cloning of PtrpC-bar
MtPCK-F	CATTAAGCGCAAGTCGCCAGTTTCGTTCTTCAGA ATGAACGGCCCCGTCGCCAG	Cloning of PCK
MtPCK-R	CAAGCTGTTTGATGATTTCAGTAACGTTAAGTGGATCTTAAAGAACCGGCCCTGCCT	Cloning of PCK
MtFBP-F	GTTTTCATTAAGCGCAAGTCGCCAGTTTCGTTCTTCAGA ATGGCTTCAACAAACGGAAA	Cloning of FBP
MtFBP-R	CAAGCTGTTTGATGATTTCAGTAACGTTAAGTGGATCCTCACTTGTGGAACGCCTTGA	Cloning of FBP
GST-grf1-F	CCAAAATCGGATCTGGTTCCGCGTGGATCC GAGTGGACGTGTTATCGCCGCAA	Cloning of GST-grf1
GST-grf1-R	CGATGCGGCCCTAGTGGTGGTGGTGGTGGTGCTCGAGCCTCTCTGACTGGTAATGGC	Cloning of GST-grf1
GST-grf2-F	CCAAAATCGGATCTGGTTCCGCGTGGATCC ATGACAAGAGACACGGATCCAA	Cloning of GST-grf2
GST-grf2-R	CGATGCGGCCCTAGTGGTGGTGGTGGTGGTGCTCGAGCTCTTTCGACTGGCGGACAGG	Cloning of GST-grf2
GST-grf3-F	CCAAAATCGGATCTGGTTCCGCGTGGATCC ATGGCACGATTGCGACTGGGCTA	Cloning of GST-grf3
GST-grf3-R	CGATGCGGCCCTAGTGGTGGTGGTGGTGGTGCTCGAGACCTCCTGCTTCCGAGCCGAC	Cloning of GST-grf3
GST-cre1-F	CCAAAATCGGATCTGGTTCCGCGTGGATCC CAGCAGAAGCAGCAAGAACAACA	Cloning of GST-cre1
GST-cre1-R	CGATGCGGCCCTAGTGGTGGTGGTGGTGGTGCTCGAGCATGGCGGCGTGCTGATGATG	Cloning of GST-cre1
GST-laeA-F	CTCCAAAATCGGATCTGGTTCCGCGTGGATCCATGTCTTCCGCTGATTCGGC	Cloning of GST-laeA
GST-laeA-R	CACGATGCGGCCCTAGTGGTGGTGGTGGTGGTGCTCGAGTCACCGTGGCTTTCTGGCGG	Cloning of GST-laeA
PCR analysis of gene disruption
gMtlaeA_orf-F	TCAACTCCTGGAGCCTAACAT	Detecting laeA disruption
gMtlaeA_orf-R	CAGCGGATACGCCGAATGGCCTACT	Detecting laeA disruption
grf3_orf-F	CGCCGGAAGCCCGGCTGCGACT	Detecting grf3 disruption
grf3_orf-R	GCGAGTAGACCTGGCGGCTCT	Detecting grf3 disruption
grf2_orf-F	GTTAAACCTGTCGACGCGAGA	Detecting grf2 disruption
grf2_orf-R	GAGAACTTCTTCCCAAAGATCGGGGCGCACA	Detecting grf2 disruption
grf1_orf-F	GTAGCACGGCCGGCCAGGGCAT	Detecting grf1 disruption
grf1_orf-R	GCTTTGGTGACAGTCGCACCT	Detecting grf1 disruption
cre1_orf-F	GTCTCCCGACACAGCTCAA	Detecting cre1 disruption
cre1_orf-R	GAGCTCGTCGGACCTCGAGAA	Detecting cre1 disruption
PCK_orf-F	GACGTCCTCCGAGGTTCGACATCA	Detecting PCK overexpression
PCK_orf-R	CTGCCTTGATGACA	Detecting PCK overexpression
FBP_orf-F	GACGTCCTCCGAGGTTCGACATCA	Detecting FBP overexpression
FBP_orf-R	CGCCTTGACCTTCTCGACCTCGTCA	Detecting FBP overexpression
pck_orf-F	CTCGTTCTCTTGGTTCAAACCACT	Detecting pck disruption
pck_orf-R	CGGCTATCCGATCGCTCGCGTGATGT	Detecting pck disruption
Name	Prime sequence (5’-3’)	Notes	Positions of EMSA probes from gene transcription start site ATG
Cloning probe for EMSA analysis			Start
2315623-P1-F	GTGGCTGCCGAAACGGGTTTGG	Cloning Probe1 of Mycth_2315623	-761
2315623-P1-R	GTGCGCCAGGCCGGAACGGA
2315623-P2-F	CCATCCAGAGACTGTGTGATTGCAT	Cloning Probe2 of Mycth_2315623	-470
2315623-P2-R	TGATTGGGCGGCTGGGGCA

## Sheet: Table S2
Table S2. The profiles of RNA-seq reads mapped to the genome of M. thermophila and the differential expression analysis.
		Glucose																		Avicel
GeneID	Description	WT-Glu_RPKM_1	WT-Glu_RPKM_2	WT-Glu_RPKM_Aver	ΔlaeA-Glu_RPKM_1	ΔlaeA-Glu_RPKM_2	ΔlaeA-Glu_RPKM_Aver	Δgrf-1-Glu_RPKM_1	Δgrf-1-Glu_RPKM_2	Δgrf--1Glu_RPKM_Aver	Δgrf-2-Glu_RPKM_1	Δgrf-2-Glu_RPKM_2	Δgrf-2-Glu_RPKM_Aver	Δgrf-3-Glu_RPKM_1	Δgrf-3-Glu_RPKM_2	Δgrf-3-Glu_RPKM_Aver	Δcre-1-Glu_RPKM_1	Δcre-1-Glu_RPKM_2	Δcre-1-Glu_RPKM_Aver	WT-Avi-2d_RPKM_1	WT-Avi-2d_RPKM_2	WT-Avi-2d_RPKM_Aver	ΔlaeA-Avi-2d_RPKM_1	ΔlaeA-Avi-2d_RPKM_2	ΔlaeA-Avi-2d_RPKM_Aver	WT-Avi-4d_RPKM_1	WT-Avi-4d_RPKM_2	WT-Avi-4d_RPKM_Aver	ΔlaeA-Avi-4d_RPKM_1	ΔlaeA-Avi-4d_RPKM_2	ΔlaeA-Avi-4d_RPKM_Aver	WT-Avi-6d_RPKM_1	WT-Avi-6d_RPKM_2	WT-Avi-6d_RPKM_Aver	ΔlaeA-Avi-6d_RPKM_1	ΔlaeA-Avi-6d_RPKM_2	ΔlaeA-Avi-6d_RPKM_Aver
Mycth_100011		1.32737	1.74669	1.53703	0.553171	0.600526	0.576849	0.903037	0.987013	0.945025	1.0476	1.94115	1.49438	0.674233	0.63965	0.656941	0.0687966	0.342244	0.20552	1.73681	2.68132	2.20906	0.610345	0.907448	0.758896	3.84242	4.41283	4.12763	1.11922	0.826679	0.972949	1.95404	4.07652	3.01528	1.31753	1.3272	1.32236
Mycth_100068	Glycoside Hydrolase Family 11 protein	0.0659534	0.179441	0.122697	0	0	0	0.061847	0.0555809	0.058714	0.120667	0.216219	0.168443	0	0	0	0.116223	0	0.0581113	90.2468	85.1353	87.6911	21.9108	45.1019	33.5064	0.986848	1.30346	1.14515	516.668	412.685	464.676	1.66848	1.89385	1.78117	2.45765	1.3737	1.91567
Mycth_100089	dioxygenase-like protein	0.147602	0.0892405	0.118421	0.0950637	0.252271	0.173667	0.0922745	0.124388	0.108331	0.0450082	0.161297	0.103153	0.0796595	0.166783	0.123221	1.25716	0.6901	0.973631	2.00449	2.57218	2.28833	2.23064	3.15793	2.69428	0.883413	0.409418	0.646416	0.528936	1.16203	0.845484	0.0803014	0.224763	0.152532	0.51888	0.21202	0.36545
Mycth_100127	YCII-related	578.686	463.52	521.103	429.304	422.074	425.689	458.798	449.85	454.324	463.774	474.707	469.241	454.129	436.201	445.165	368.506	377.498	373.002	385.228	360.682	372.955	478.429	532.412	505.421	417.542	387.278	402.41	327.932	454.068	391	294.152	389.106	341.629	271.323	312.488	291.906
Mycth_100290	Short-chain dehydrogenase/reductase SDR	25.6076	31.826	28.7168	14.3371	15.165	14.7511	17.0951	18.1716	17.6333	19.6472	18.6298	19.1385	16.9025	16.6322	16.7674	10.4155	9.83847	10.127	17.5875	19.2057	18.3966	16.0983	17.583	16.8406	46.201	44.6212	45.4111	20.4406	18.0948	19.2677	38.122	43.8338	40.9779	48.6655	43.2279	45.9467
Mycth_100400		0.193186	0.0438005	0.118493	0.139976	0.0825453	0.111261	0.362317	0.244206	0.303261	0.309269	0.2375	0.273384	0.156392	0.163719	0.160055	0.297878	0.169355	0.233617	0.101776	0	0.0508878	0.264269	0.114811	0.18954	0.192707	0	0.0963536	0.227158	0.118002	0.17258	0.275891	0.346709	0.3113	0.203739	0.346874	0.275307
Mycth_100401	Xanthine/uracil/vitamin C permease	0.906454	0.739861	0.823157	3.09417	2.84029	2.96723	0.396674	0.381948	0.389311	0.691012	0.941031	0.816021	0.905032	1.43395	1.16949	1.0649	1.00654	1.03572	0.169793	0.301988	0.23589	2.47996	1.65204	2.066	0.241121	0	0.120561	0.121812	0.147647	0.134729	0.0246574	0.118313	0.0714851	0.0212437	0	0.0106219
Mycth_100435		5.49786	4.27375	4.88581	3.03508	3.93122	3.48315	7.47029	6.1461	6.8082	6.87692	7.08083	6.97888	8.17482	3.80347	5.98914	4.54757	3.24589	3.89673	5.20172	4.57189	4.8868	2.54348	3.82308	3.18328	2.35038	3.26786	2.80912	3.16636	4.47759	3.82197	8.51537	8.93334	8.72436	8.20422	8.30024	8.25223
Mycth_100489	Lipoxygenase, C-terminal	19.2043	16.2099	17.7071	10.0162	9.69666	9.85642	10.97	9.98546	10.4777	13.3195	12.7769	13.0482	9.22638	12.7647	10.9955	2.67637	3.32305	2.99971	15.3766	16.0191	15.6978	11.0479	10.9606	11.0042	18.9564	20.3676	19.662	27.2579	30.6062	28.932	22.0636	25.0005	23.532	14.9848	17.6332	16.309
Mycth_100518	Glycoside Hydrolase Family 61W protein	0	0	0	0	0	0	0	0	0	0	0	0	0	0	0	0	0	0	19.8227	21.1016	20.4621	0.423053	0.367589	0.395321	6.16987	4.90571	5.53779	5400.16	3904.16	4652.16	1.26188	11.9078	6.58486	153.129	150.872	152.001
Mycth_100519	Inositol polyphosphate related phosphatase	21.551	21.3868	21.4689	12.3723	13.1065	12.7394	17.5943	16.9722	17.2832	17.3212	15.5891	16.4552	15.3701	16.9655	16.1678	9.7976	8.17872	8.98816	15.3558	17.8921	16.624	14.0878	16.6543	15.371	22.6308	21.6112	22.121	21.8594	17.79	19.8247	27.2092	18.9736	23.0914	28.1985	31.1544	29.6765
Mycth_100541	Extracellular membrane protein, 8-cysteine region, fungi	4.8819	4.59771	4.7398	4.35353	4.65328	4.50341	2.28897	3.00647	2.64772	4.46591	2.46225	3.46408	4.4081	2.70512	3.55661	2.15071	0.987618	1.56917	6.06707	4.76377	5.41542	3.22902	4.90994	4.06948	742.081	727.136	734.609	9.20982	12.9982	11.104	1022.8	1655.86	1339.33	36.7	29.6684	33.1842
Mycth_100566	Aminoglycoside phosphotransferase	0	0	0	0	0	0	0	0.0429559	0.0214779	0	0.0835527	0.0417763	0	0	0	0	0	0	0	0.0391883	0.0195941	0.0796886	0	0.0398443	0	0	0	0	0	0	0	0	0	0	0	0
Mycth_100589	Fumarate reductase/succinate dehydrogenase flavoprotein, N-terminal	8.41189	8.4121	8.412	6.1675	5.68021	5.92386	4.61316	6.86742	5.74029	7.72946	6.80195	7.26571	5.62413	9.89755	7.76084	1.32351	1.48143	1.40247	12.4507	12.6168	12.5337	15.2644	14.7893	15.0269	11.3504	10.5467	10.9485	50.0611	53.3081	51.6846	20.8697	14.4595	17.6646	20.515	21.3073	20.9112
Mycth_100608	Hypothetical protein	0.636205	0.355063	0.495634	1.32381	0.961895	1.14285	0.917836	0.74236	0.830098	0.984912	1.16318	1.07405	0.911212	0.580636	0.745924	1.81103	1.41576	1.6134	1.16879	1.31687	1.24283	1.03288	1.97775	1.50531	0.439357	0.50905	0.474204	1.77566	1.35514	1.5654	1.79717	0.70264	1.24991	0.550528	1.15991	0.855218
Mycth_100654	Serine/threonine protein kinase	14.792	12.4029	13.5975	11.813	11.2408	11.5269	12.0119	11.8254	11.9187	13.9008	11.6855	12.7932	8.74559	12.6967	10.7211	6.79902	6.85832	6.82867	9.36473	10.7608	10.0628	11.7947	12.5021	12.1484	8.78689	9.49606	9.14147	12.6191	14.087	13.3531	12.0712	11.7686	11.9199	14.6068	14.2391	14.4229
Mycth_100744		22.6745	19.9428	21.3087	21.8454	23.4189	22.6321	21.788	21.3987	21.5934	23.0577	20.267	21.6624	21.1437	20.0246	20.5842	27.2167	27.2065	27.2116	15.6651	17.576	16.6206	20.3514	22.3072	21.3293	11.6092	11.8035	11.7064	18.3298	18.9228	18.6263	20.146	13.5386	16.8423	20.7115	22.394	21.5528
Mycth_100777	Protein of unknown function UPF0029, N-terminal	43.6728	37.4584	40.5656	45.3197	39.1435	42.2316	36.9545	37.2037	37.0791	40.8183	43.8845	42.3514	40.3416	43.1685	41.7551	17.7439	16.685	17.2144	29.5123	31.4512	30.4817	37.1015	38.7993	37.9504	9.45341	7.22895	8.34118	27.9646	46.3736	37.1691	31.1928	18.5543	24.8735	37.9239	36.8684	37.3961
Mycth_100809	EXS, C-terminal	25.7147	24.5757	25.1452	19.999	22.8349	21.4169	17.3733	15.916	16.6446	17.5563	18.7779	18.1671	18.7804	19.2796	19.03	20.5038	21.0303	20.7671	36.3403	33.5162	34.9282	37.4625	37.7199	37.5912	66.9146	63.9443	65.4295	52.0997	34.7141	43.4069	33.2002	32.297	32.7486	25.0662	23.1407	24.1035
Mycth_100838	Lipase, active site	5.87892	4.79846	5.33869	3.80528	3.56699	3.68613	6.56033	6.29201	6.42617	3.173	2.74643	2.95971	5.56828	5.28111	5.42469	1.91656	2.98915	2.45285	4.91417	4.5198	4.71698	3.67637	3.3541	3.51524	389.157	404.698	396.928	6.7152	7.32552	7.02036	495.3	501.797	498.549	131.317	143.475	137.396
Mycth_100975		21.1223	17.3931	19.2577	12.1434	13.1779	12.6606	11.7871	11.4665	11.6268	12.3284	11.7889	12.0587	11.6443	11.0917	11.368	5.25212	5.45277	5.35244	10.3768	10.3612	10.369	15.498	13.1435	14.3208	15.8994	13.6139	14.7566	16.3691	19.3132	17.8411	34.7914	33.4892	34.1403	25.0549	30.5269	27.7909
Mycth_101019		61.2645	59.2914	60.278	65.8791	75.6645	70.7718	48.3149	59.1093	53.7121	48.1227	58.9056	53.5142	43.4622	51.7361	47.5992	29.9465	34.7293	32.3379	69.9497	57.5865	63.7681	77.3341	72.7336	75.0338	33.2556	34.2274	33.7415	41.1644	26.9752	34.0698	45.9324	58.2071	52.0698	32.7241	38.4039	35.564
Mycth_101105		25.0477	23.1204	24.0841	17.0658	19.232	18.1489	22.3378	22.6873	22.5126	26.688	24.5505	25.6192	17.3339	26.7275	22.0307	13.4028	11.9468	12.6748	11.1551	12.2607	11.7079	19.1435	17.8861	18.5148	11.4804	10.4634	10.9719	20.0819	22.1796	21.1308	16.9457	11.7322	14.339	11.1497	13.2479	12.1988
Mycth_101107	Major facilitator superfamily	9.51107	7.53424	8.52265	6.75073	7.46434	7.10754	7.71757	7.94983	7.8337	10.7959	9.57692	10.1864	8.29669	7.56681	7.93175	5.16492	5.51316	5.33904	12.5437	14.2663	13.405	15.9011	17.6264	16.7638	6.46698	6.90504	6.68601	2.60841	3.69913	3.15377	12.3552	8.63921	10.4972	10.9449	11.2084	11.0767
Mycth_101172		2.98597	2.09869	2.54233	4.47127	3.98704	4.22916	1.43503	2.10745	1.77124	1.67306	2.08017	1.87662	2.38704	0.980569	1.6838	0.559071	0.327203	0.443137	3.98514	4.24696	4.11605	1.10869	0.709827	0.909259	5.91989	4.69772	5.3088	0.852681	1.00313	0.927907	2.86316	2.77687	2.82002	0.498602	0.777406	0.638004
Mycth_101222	Hypothetical protein	0.307538	1.02266	0.6651	0.0990357	0.175208	0.137122	0	0.0431952	0.0215976	0.140666	0.0420091	0.0913376	0.041494	0	0.020747	0	0	0	0.252029	0.11822	0.185124	0.360597	0.121847	0.241222	0.818066	0.639787	0.728927	0.0688795	0.0417443	0.0553119	3.55541	3.2447	3.40006	1.90998	1.9511	1.93054
Mycth_101224	Cytochrome P450	0.493644	0.231563	0.362604	3.12453	3.15661	3.14057	3.03285	3.21331	3.12308	2.21119	1.78575	1.99847	4.72659	1.71666	3.22163	1.88977	1.46239	1.67608	0.11957	0.222478	0.171024	2.435	2.54932	2.49216	0.23772	0.212473	0.225097	0.102937	0.263402	0.18317	0.125021	0.0888714	0.106946	0.0837761	0.0489025	0.0663393
Mycth_101261	Thiolase-like	2.09658	3.7751	2.93584	2.0648	2.24393	2.15436	1.22162	1.32085	1.27123	2.5231	2.66925	2.59617	1.14524	2.12178	1.63351	0.367663	0.508558	0.438111	3.94628	5.11732	4.5318	5.2905	3.92753	4.60901	17.2792	17.3829	17.3311	8.2745	8.76129	8.51789	11.9018	8.24273	10.0723	2.31843	3.20164	2.76004
Mycth_101321	Hypothetical protein	2.0568	2.23173	2.14426	1.80963	1.22409	1.51686	1.20546	0.990472	1.09797	2.01593	2.49849	2.25721	1.69479	0.964911	1.32985	0.45306	0.225385	0.339222	0.954577	0.649461	0.802019	1.34938	0.814908	1.08214	2.56462	2.52148	2.54305	1.43135	2.75196	2.09165	3.4169	3.0681	3.2425	2.04003	1.31895	1.67949
Mycth_101345		4.61774	3.48988	4.05381	28.6594	24.0955	26.3775	5.4456	6.13208	5.78884	12.6088	12.0421	12.3254	21.2967	21.0492	21.1729	1.04799	0.429345	0.738669	4.03	3.06607	3.54804	53.8709	39.4187	46.6448	0.837507	1.16443	1.00097	3.4318	3.87476	3.65328	1.71289	1.55246	1.63268	3.49261	2.86428	3.17845
Mycth_101354	Carbohydrate-Binding Module Family 1 protein	0.560218	0.429901	0.49506	0.249793	0.0736529	0.161723	0.0808212	0	0.0404106	0.630747	0.317872	0.474309	0.104658	0	0.052329	0.189848	0.113333	0.151591	6.84113	6.42743	6.63428	1.81903	2.08301	1.95102	1.20363	2.06195	1.63279	158.993	64.5775	111.785	2.21553	2.78423	2.49988	13.2707	10.1518	11.7112
Mycth_101394	Basic-leucine zipper (bZIP) transcription factor	36.3083	31.3001	33.8042	45.9165	43.4544	44.6854	38.9718	40.1671	39.5694	43.1501	36.3054	39.7277	40.7651	37.5402	39.1527	41.4422	42.1769	41.8095	21.0591	23.0147	22.0369	47.3613	47.1216	47.2415	149.663	153.869	151.766	69.2679	60.091	64.6794	75.448	85.3793	80.4137	70.4616	71.3659	70.9138
Mycth_101399	GCN5-related N-acetyltransferase	13.4114	11.8037	12.6075	5.43254	6.94873	6.19064	7.03086	6.80799	6.91942	9.9501	8.33039	9.14024	4.42402	8.70323	6.56362	2.18655	3.14753	2.66704	8.28938	9.86431	9.07684	7.11967	6.73615	6.92791	16.4329	17.0258	16.7294	11.5834	10.8365	11.2099	16.6968	18.6937	17.6952	22.2368	20.8193	21.528
Mycth_101406	Carbohydrate/puine kinase, PfkB, conserved site	32.8651	29.7279	31.2965	26.2106	26.9883	26.5994	32.8654	35.6663	34.2658	47.0934	42.929	45.0112	23.4184	30.3181	26.8682	25.9409	24.7218	25.3314	14.4886	15.792	15.1403	32.6144	28.9247	30.7696	15.3246	16.247	15.7858	15.5842	18.7153	17.1498	21.1277	16.1141	18.6209	11.7039	10.2039	10.9539
Mycth_101411	Tryptophanyl-tRNA synthetase, class Ib	51.0622	49.9163	50.4892	67.6916	68.2273	67.9595	77.2672	73.3989	75.333	70.0987	64.4052	67.2519	76.1954	70.519	73.3572	118.8	120.422	119.611	44.3977	37.9518	41.1747	89.1395	90.3434	89.7415	60.032	55.1221	57.5771	31.4489	34.5952	33.0221	56.8951	66.8148	61.855	55.5606	54.8853	55.2229
Mycth_101506	SET	6.99388	5.0878	6.04084	6.39535	5.81693	6.10614	11.8893	10.9369	11.4131	7.11641	8.42956	7.77299	16.5616	7.63863	12.1001	3.52601	3.04917	3.28759	10.9026	9.86262	10.3826	12.9513	13.5734	13.2623	6.26769	7.08035	6.67402	15.3292	18.6109	16.9701	16.5119	10.4222	13.4671	20.2476	19.0986	19.6731
Mycth_101575	RNA recognition motif, RNP-1	3.58952	3.97496	3.78224	3.97882	4.32677	4.15279	4.07467	3.1842	3.62944	3.97495	3.1587	3.56683	3.48703	2.68976	3.08839	0.898876	0.993702	0.946289	3.31763	4.03784	3.67774	3.45566	3.56292	3.50929	6.67125	6.95653	6.81389	4.62059	5.66214	5.14136	8.54113	10.3073	9.42422	7.03987	9.17244	8.10615
Mycth_101588	Protein-tyrosine phosphatase, active site	23.0581	21.3235	22.1908	18.5012	19.3358	18.9185	25.8191	25.6537	25.7364	17.7267	18.7305	18.2286	24.3123	18.9826	21.6474	12.3099	11.8693	12.0896	12.6702	14.9329	13.8015	10.2107	12.2589	11.2348	22.2304	22.0232	22.1268	16.6989	17.6319	17.1654	32.3871	30.6149	31.501	32.2797	37.2003	34.74
Mycth_101623	Heat shock protein Hsp70	0.853655	1.34765	1.10065	1.25233	1.13479	1.19356	0.741208	1.01249	0.876849	1.2726	1.76207	1.51734	0.998208	1.09856	1.04838	0.278575	0.3326	0.305587	1.75449	1.36122	1.55786	1.75472	1.17751	1.46612	1.51384	0.624855	1.06935	1.38085	0.823984	1.10241	0.541827	2.18716	1.36449	0.200063	0.522278	0.361171
Mycth_101673		1.67068	2.62484	2.14776	1.63675	2.27227	1.95451	3.28778	2.93484	3.11131	3.40105	2.87354	3.13729	4.57176	1.77479	3.17328	4.00143	3.9812	3.99132	1.65288	1.7548	1.70384	2.68547	2.29344	2.48945	0.445974	0.538474	0.492224	1.13836	1.09234	1.11535	2.18909	1.87349	2.03129	4.26836	4.79964	4.534
Mycth_101679	Src homology-3	1.40394	1.47696	1.44045	0.904217	1.0078	0.956009	0.983009	1.04117	1.01209	1.81516	1.47284	1.644	1.13655	1.60225	1.3694	0.824672	0.656403	0.740538	0.81524	0.647623	0.731431	1.37546	1.61682	1.49614	1.21373	1.22669	1.22021	1.00622	1.50929	1.25775	1.19153	1.58814	1.38983	0.829153	0.726001	0.777577
Mycth_101730		0.14331	0.155962	0.149636	0.166139	0.34291	0.254525	0.188142	0.16908	0.178611	0	0.0469821	0.0234911	0.417654	0.14574	0.281697	0.050508	0.0502526	0.0503803	0.0201332	0.0661073	0.0431202	0	0.0454238	0.0227119	0.257318	0.0894406	0.173379	0.11555	0.046686	0.0811181	0.444409	0.299284	0.371846	0.0604552	0.164684	0.11257
Mycth_10175	Fungal transcriptional regulatory protein, N-terminal	12.9564	12.4368	12.6966	8.88845	10.8482	9.86832	12.8869	12.1946	12.5408	15.0485	14.771	14.9098	13.8357	14.4839	14.1598	6.74689	6.86593	6.80641	7.09675	8.23747	7.66711	11.6982	9.94371	10.821	8.30638	7.90446	8.10542	7.29703	7.32712	7.31207	7.22306	6.61241	6.91774	7.92212	7.90445	7.91329
Mycth_101762		15.4775	16.1161	15.7968	15.1187	12.6387	13.8787	25.6948	25.4104	25.5526	22.8636	20.7191	21.7913	25.6161	25.5046	25.5603	17.2737	17.9402	17.607	17.8783	20.6696	19.2739	16.1762	18.5783	17.3773	18.1838	16.6956	17.4397	11.8246	12.045	11.9348	15.0164	16.5354	15.7759	21.643	26.3083	23.9756
Mycth_101800	Glycoside Hydrolase Family 30 protein	1.48144	1.09603	1.28873	1.16755	0.766255	0.966903	2.37626	2.0698	2.22303	2.13979	1.46978	1.80479	1.48332	1.05723	1.27028	0.824393	1.40122	1.11281	8.29751	5.66478	6.98115	7.46616	7.63033	7.54825	0.816658	1.21654	1.0166	9.69202	11.3349	10.5135	2.60877	1.55198	2.08038	4.85153	5.57196	5.21175
Mycth_101870	Polynucleotidyl transferase, Ribonuclease H fold	12.0278	9.06647	10.5471	13.2195	12.4144	12.8169	5.8299	5.71313	5.77152	6.88755	8.09113	7.48934	6.14569	9.05471	7.6002	2.94533	2.46485	2.70509	6.73706	6.46101	6.59903	10.794	8.71396	9.75396	4.70571	4.25701	4.48136	4.95395	5.11414	5.03404	5.17542	6.15729	5.66635	3.22886	2.62523	2.92705
Mycth_101972	Glycoside Hydrolase Family 95 protein	0.506854	0.339755	0.423305	0.74514	0.77212	0.75863	0.826602	0.482855	0.654729	1.10876	1.01144	1.0601	0.392478	0.971137	0.681807	0.504838	0.115912	0.310375	0.975217	1.18597	1.0806	0.172261	0.384171	0.278216	0.307755	0.27507	0.291412	0.0888422	0.125633	0.107238	0.53951	0.0862904	0.3129	0.232409	0.142447	0.187428
Mycth_102118	Scytalone dehydratase	0.319093	0.0964623	0.207777	0	0.0908953	0.0454476	0.698192	0.896363	0.797278	0	0.610224	0.305112	0	0.09014	0.04507	0	0.186487	0.0932433	0.0747138	0.327097	0.200906	0.24943	0.589984	0.419707	0.1061	0.110638	0.108369	0.28587	0.259876	0.272873	1.0416	0.971807	1.0067	0.373914	0.458355	0.416135
Mycth_102133		1.98394	5.08286	3.5334	1.72498	2.50072	2.11285	0.372082	0.501577	0.43683	1.22505	1.26016	1.2426	0.481822	1.38709	0.934454	1.13623	0.608721	0.872473	1.35874	1.33462	1.34668	6.74604	4.32322	5.53463	1.38531	1.80569	1.5955	2.49944	3.79704	3.14824	1.65949	1.58606	1.62278	0.488204	0.178112	0.333158
Mycth_102138		19.306	29.09	24.198	58.1878	54.2208	56.2043	0.282874	0.932119	0.607497	3.12745	4.45021	3.78883	0.0814007	4.1755	2.12845	4.4298	6.34666	5.38823	41.5311	41.4359	41.4835	52.269	43.3447	47.8069	173.423	197.574	185.498	19.8633	52.1651	36.0142	84.8465	111.622	98.2344	18.3103	24.9875	21.6489
Mycth_102172	Lipocalin	2.22081	1.48657	1.85369	1.68574	0.948916	1.31733	3.37173	3.1638	3.26777	2.85388	2.3402	2.59704	3.68128	1.52357	2.60243	1.11814	0.463537	0.79084	19.9825	21.8709	20.9267	9.75453	11.3967	10.5756	2.69001	2.09003	2.39002	2.09617	2.88527	2.49072	2.58903	2.76063	2.67483	0.892236	0.417744	0.65499
Mycth_102226	Metallophosphoesterase	0.11186	0.101447	0.106653	0.216133	0.143388	0.17976	0.0524478	0	0.0262239	0.153493	0	0.0767464	0.0452776	0.0947977	0.0700376	0	0	0	0.157149	0.257999	0.207574	0.393478	0.709108	0.551293	0.278957	0.698126	0.488542	0.187901	0.774363	0.481132	0.319497	0.219005	0.269251	0.157294	0.12051	0.138902
Mycth_102290	Short-chain dehydrogenase/reductase SDR	56.6805	39.771	48.2257	49.2433	37.4757	43.3595	38.0373	36.2209	37.1291	38.888	38.0884	38.4882	37.2408	44.1077	40.6743	7.51481	8.5954	8.05511	27.2662	27.0548	27.1605	23.728	28.0446	25.8863	12.1253	8.2429	10.1841	29.2401	39.5439	34.392	17.2633	11.7458	14.5046	32.1075	34.9209	33.5142
Mycth_102295	Nitrilase/cyanide hydratase and apolipoprotein N-acyltransferase	77.8043	57.3196	67.5619	45.2796	43.2434	44.2615	33.1352	35.3404	34.2378	42.8145	39.9435	41.379	28.1735	51.0202	39.5969	7.87156	8.0071	7.93933	34.8895	34.291	34.5902	28.9761	31.9621	30.4691	14.8306	11.7893	13.31	30.4617	41.755	36.1084	23.7759	28.238	26.0069	23.5311	27.4853	25.5082
Mycth_102297	Growth factor, receptor	2.97663	1.52155	2.24909	2.03912	1.66499	1.85205	1.57328	1.73314	1.65321	2.82201	1.59684	2.20943	2.14682	1.37596	1.76139	0.238427	0.427	0.332713	1.1785	0.873783	1.02614	1.73452	1.67253	1.70352	0.701823	0.394065	0.547944	0.83638	1.36639	1.10138	1.89913	0.388518	1.14382	0.60882	0.233222	0.421021
Mycth_102322	Polysaccharide Lyase Family 3 protein	5.49831	9.37452	7.43642	4.88688	5.26251	5.0747	5.29347	5.43674	5.36511	4.29209	4.02567	4.15888	4.80718	1.86385	3.33552	37.2707	36.5038	36.8872	17.7661	19.0505	18.4083	6.24635	6.62246	6.43441	4.16835	5.03291	4.60063	12.9057	11.0456	11.9757	3.64939	3.97102	3.81021	2.21637	1.84286	2.02961
Mycth_102448		0.344588	0.375011	0.359799	0.732382	0.647842	0.690112	0.129253	0	0.0646267	0.0630451	0.451873	0.257459	0.167375	0.116811	0.142093	0.182169	0.483329	0.332749	0.290461	0.529849	0.410155	0.0538719	0.163832	0.108852	0.41248	0.21506	0.31377	0.41676	0.224512	0.320636	0.224964	0.584696	0.40483	0	0.544476	0.272238
Mycth_102510	Transcription factor jumonji/aspartyl beta-hydroxylase	13.3233	10.055	11.6891	9.90106	9.95246	9.92676	12.6685	13.7012	13.1848	14.7449	12.5232	13.634	12.4073	10.5409	11.4741	6.32104	5.83987	6.08045	6.15188	8.27329	7.21258	11.9076	12.5877	12.2476	6.22688	5.62095	5.92392	9.54679	12.0648	10.8058	12.6213	11.9175	12.2694	8.97431	10.0709	9.52258
Mycth_102522	exo-beta-1,3-glucanase	4.09447	6.83683	5.46565	2.67584	3.33433	3.00509	1.64874	1.98913	1.81893	3.04052	2.6254	2.83296	1.54033	3.30663	2.42348	39.5352	37.0762	38.3057	7.17331	8.4067	7.79001	3.16293	3.28264	3.22279	420.996	433.713	427.355	6.74835	5.88463	6.31649	570.209	590.016	580.113	293.48	323.911	308.695
Mycth_102533	Sugar transporter, conserved site	16.3024	13.485	14.8937	10.9282	10.8915	10.9099	10.8476	10.3524	10.6	10.8865	12.0608	11.4736	10.5455	10.6492	10.5974	6.78739	7.76267	7.27503	6.23803	7.2604	6.74922	12.9034	15.3111	14.1073	13.9388	14.9608	14.4498	11.2289	17.2998	14.2644	26.8791	22.982	24.9305	15.6365	18.2891	16.9628
Mycth_102652		129.309	140.179	134.744	165.164	190.271	177.717	69.6488	64.2839	66.9663	74.0654	96.7942	85.4298	84.9091	91.1553	88.0322	132.8	124.649	128.725	304.102	245.128	274.615	262.7	244.034	253.367	74.4227	58.1169	66.2698	199.845	219.48	209.662	125.591	159.935	142.763	88.9154	89.748	89.3317
Mycth_102790		6.05022	4.80584	5.42803	5.68377	5.24163	5.4627	3.67801	4.50092	4.08946	4.96212	5.12968	5.0459	4.39121	4.24332	4.31727	2.0588	3.36522	2.71201	4.66021	3.07961	3.86991	4.72937	5.85225	5.29081	5.66061	7.50855	6.58458	4.34558	4.17983	4.2627	9.77255	10.0481	9.91035	9.82774	8.81061	9.31918
Mycth_102792		25.3703	21.6898	23.5301	27.4162	27.2936	27.3549	45.2776	42.7184	43.998	33.2992	32.7925	33.0458	48.1391	36.4573	42.2982	34.9	39.0751	36.9876	16.0952	17.1922	16.6437	30.8056	31.9432	31.3744	24.2571	23.7298	23.9934	15.6654	16.5379	16.1017	30.2373	29.1875	29.7124	30.9864	34.6783	32.8323
Mycth_102797	ATPase, P-type, K/Mg/Cd/Cu/Zn/Na/Ca/Na/H-transporter	3.29234	3.16308	3.22771	2.06235	1.81145	1.9369	9.43122	8.8811	9.15616	5.72104	4.60816	5.1646	15.1762	4.42091	9.79858	6.00042	6.36546	6.18294	5.42786	6.88856	6.15821	2.70284	2.32296	2.5129	22.0894	20.0785	21.084	6.14153	2.87725	4.50939	24.6101	15.6879	20.149	20.072	20.191	20.1315
Mycth_102849	Carbohydrate-Binding Module Family 18 protein	0.042993	0.116972	0.0799824	0.166139	0.0734808	0.11981	0.241897	0.072463	0.15718	0.353966	0.140946	0.247456	0.487263	0.109305	0.298284	0.189405	0	0.0947024	0.905993	1.15688	1.03144	0.571319	0.647289	0.609304	0.257318	0.268322	0.26282	0.259988	0.455188	0.357588	0.456104	0.589215	0.522659	0.181366	0.308783	0.245074
Mycth_102871	Fungal transcriptional regulatory protein, N-terminal	17.1241	15.5596	16.3418	11.4822	12.2833	11.8828	14.5227	13.7963	14.1595	15.7847	15.3496	15.5672	11.1855	15.289	13.2372	6.4333	5.16654	5.79992	15.9614	17.8977	16.9295	12.6434	11.8568	12.2501	9.11236	8.6506	8.88148	19.1398	19.3594	19.2496	13.8941	11.1113	12.5027	14.1115	14.7209	14.4162
Mycth_102878	Insulin-like	4.7048	4.55127	4.62804	28.534	31.3604	29.9472	2.00985	1.98244	1.99615	5.6429	7.4121	6.5275	4.8667	10.278	7.57235	2.02663	1.55812	1.79237	11.7504	12.3786	12.0645	30.3612	26.0967	28.229	71.3878	76.1262	73.757	4.60133	5.70498	5.15315	12.7127	6.85727	9.78499	4.66776	3.79206	4.22991
Mycth_102943	Alpha/beta hydrolase fold-3	14.455	20.2667	17.3608	29.4142	26.8707	28.1425	18.5407	18.4125	18.4766	20.6328	19.8133	20.2231	17.9899	15.3126	16.6513	25.509	25.2344	25.3717	11.1749	12.4225	11.7987	18.6697	16.128	17.3989	9.65418	9.67816	9.66617	11.9452	14.4449	13.1951	18.2366	9.48773	13.8621	17.8145	15.8114	16.8129
Mycth_102965	Cytochrome P450	5.04376	5.17359	5.10867	15.5254	15.4574	15.4914	5.02329	4.07464	4.54896	3.53208	5.18864	4.36036	7.09617	6.75061	6.92339	101.477	99.0126	100.245	21.1353	25.0848	23.11	14.4926	18.7707	16.6316	59.0217	59.7365	59.3791	5.72618	8.15884	6.94251	40.2518	33.6881	36.9699	68.3311	68.278	68.3046
Mycth_102971	Berberine/berberine-like	4.24923	5.0265	4.63786	3.06991	2.17875	2.62433	3.32633	2.95818	3.14225	3.54914	3.08893	3.31903	2.69211	2.25459	2.47335	2.66962	3.40113	3.03538	7.42308	5.994	6.70854	4.88125	5.0653	4.97327	16.5125	18.141	17.3267	15.5914	9.35885	12.4751	16.8557	14.6372	15.7464	21.952	18.55	20.251
Mycth_102977	Major facilitator superfamily MFS-1	19.1264	27.6633	23.3948	12.5766	13.3107	12.9437	5.01192	5.01889	5.0154	11.5596	13.0475	12.3036	4.32674	13.1354	8.73106	349.085	336.21	342.647	16.1435	18.1973	17.1704	18.8899	22.0833	20.4866	105.6	97.6473	101.624	46.7108	48.5031	47.6069	121.408	82.99	102.199	78.1882	83.9018	81.045
Mycth_102985	Acyl carrier protein-like	8.0654	10.529	9.29718	8.57291	10.3911	9.48202	6.44118	5.55966	6.00042	8.89874	8.06277	8.48076	5.51348	9.71281	7.61314	2.98617	2.87468	2.93042	10.5221	13.5751	12.0486	10.3745	8.57437	9.47445	6.40664	6.18275	6.29469	11.2861	10.6931	10.9896	6.95661	5.41555	6.18608	5.71611	6.02497	5.87054
Mycth_102997	Major facilitator superfamily	0.212728	0.321541	0.267135	0.205513	0.424178	0.314846	0.232731	0.0896363	0.161184	0.0973009	0.116233	0.106767	0.200914	0.120187	0.16055	0.0624781	0.0932433	0.0778607	0.273951	0.0817744	0.177863	0.24943	0.25285	0.25114	0	0.0737584	0.0368792	0.38116	0.635253	0.508207	0.781198	0.555318	0.668258	0.0249276	0.0509284	0.037928
Mycth_103022		0.148996	0.135125	0.142061	0.215914	0.254654	0.235284	0.489017	0.188345	0.338681	0.1363	0.183173	0.159737	0.361854	0	0.180927	0	0.0653081	0.032654	0.20932	0	0.10466	0.058234	0	0.029117	0	0	0	0	0.242692	0.121346	0.182385	0	0.0911925	0	0	0
Mycth_103025	Protein of unknown function DUF647	78.8907	68.7961	73.8434	52.5389	50.5718	51.5553	53.0726	53.6013	53.337	65.9076	59.0487	62.4781	45.1535	65.0859	55.1197	33.4733	30.5736	32.0235	92.3208	90.2066	91.2637	87.4881	81.3486	84.4183	58.173	58.0603	58.1167	146.907	123.194	135.05	68.5937	67.8802	68.2369	82.5517	82.0917	82.3217
Mycth_103032	arabinan endo-1,5-alpha-L-arabinosidase	0.85719	1.34748	1.10233	2.04269	1.17204	1.60736	0.857407	0.770538	0.813973	1.35919	1.54559	1.45239	1.11029	0.774868	0.942577	0.553862	0.701352	0.627607	4.05427	3.11936	3.58682	6.70053	6.74713	6.72383	4.0473	4.75535	4.40133	8.79294	8.74971	8.77133	4.43029	8.24203	6.33616	5.42407	7.05943	6.24175
Mycth_103061	Phosphopantetheine attachment site	5.0139	4.93364	4.97377	4.18993	5.04882	4.61937	5.9085	5.48593	5.69721	5.61102	5.5613	5.58616	5.49987	4.76608	5.13298	1.83336	1.6849	1.75913	5.06571	5.59583	5.33077	4.09566	4.2048	4.15023	4.25958	3.65943	3.9595	3.41944	3.4505	3.43497	4.47354	4.41194	4.44274	4.85888	5.45561	5.15724
Mycth_103070	Chitin-binding, domain 3	6.52739	20.7472	13.6373	78.3745	76.8713	77.6229	14.1074	12.5733	13.3404	11.0325	20.5839	15.8082	14.1415	6.11125	10.1263	44.5859	47.3578	45.9719	10.3055	9.36759	9.83652	14.6268	9.80279	12.2148	0.682125	0.258653	0.470389	4.30229	6.93618	5.61924	0.405848	0.933113	0.66948	0.17483	0.357187	0.266008
Mycth_103080	Dihydrodipicolinate synthetase	65.6544	55.8619	60.7581	61.4941	52.3054	56.8998	50.984	55.0009	52.9925	57.4663	69.8932	63.6797	56.8401	55.6869	56.2635	6.61258	6.48168	6.54713	26.7491	27.1399	26.9445	21.1194	45.7254	33.4224	22.9026	23.1881	23.0454	18.6018	31.0137	24.8078	23.7268	16.8703	20.2985	23.9987	26.1923	25.0955
Mycth_103090		12.1641	7.86261	10.0134	24.486	23.2093	23.8477	23.809	19.3838	21.5964	13.9196	14.5375	14.2285	26.9996	10.9459	18.9728	22.4099	20.1639	21.2869	6.68024	7.85565	7.26795	8.26377	8.69254	8.47815	37.5491	41.0872	39.3182	8.02463	9.8347	8.92966	38.9848	34.0056	36.4952	30.3532	32.1185	31.2358
Mycth_103096	Phosphopantetheine attachment site	2.63726	2.22306	2.43016	22.3784	23.5249	22.9516	3.43238	3.24697	3.33967	2.85007	2.93458	2.89233	10.3306	2.72477	6.5277	4.62979	4.93833	4.78406	1.77784	1.1338	1.45582	29.2661	31.3887	30.3274	122.053	119.914	120.983	3.44582	7.07111	5.25846	75.38	56.8096	66.0948	27.9019	31.4844	29.6931
Mycth_103122	Protein kinase, core	9.87942	6.45438	8.1669	11.3085	8.88276	10.0956	5.22489	7.10248	6.16369	7.15298	6.75395	6.95346	5.38239	7.89631	6.63935	1.98022	1.84707	1.91365	3.91383	3.27576	3.59479	12.4074	8.57053	10.489	3.03587	3.50662	3.27125	4.81342	6.21565	5.51453	5.9989	5.2863	5.6426	5.2013	6.1876	5.69445
Mycth_103124		0.485835	1.45951	0.972672	9.6805	11.3396	10.51	0.284741	0.153535	0.219138	0.499992	0.622164	0.561078	0.17207	0.231597	0.201834	0.214034	0.026619	0.120326	1.25842	0.747034	1.00273	21.4095	29.7877	25.5986	8.96566	9.2543	9.10998	5.56986	9.7435	7.65668	78.8978	58.1414	68.5196	1.66521	1.59202	1.62861
Mycth_103134		2.34076	2.41769	2.37923	8.98268	9.16822	9.07545	1.3414	1.1507	1.24605	1.96286	2.2915	2.12718	1.26329	1.54289	1.40309	6.24461	5.07303	5.65882	3.01443	2.29951	2.65697	1.67726	3.24596	2.46161	3.76188	3.11114	3.43651	4.89312	4.60707	4.75009	7.05716	7.93511	7.49614	5.53155	9.43326	7.4824
Mycth_103164	Methyltransferase type 12	0	0.188921	0.0944603	0.0670827	0	0.0335413	0	0	0	0	0.170731	0.0853656	0.168638	0.0588461	0.113742	0.0611814	0	0.0305907	0	0	0	0.108557	0	0.0542785	0	0	0	0.0466561	0	0.0233281	0	0.271896	0.135948	0	0.0997427	0.0498714
Mycth_103320		0.511139	0.463555	0.487347	0.164601	0.436802	0.300702	0.159772	0.143584	0.151678	0	0.279283	0.139641	0.137929	0	0.0689645	0.300242	0.149362	0.224802	0	1.04792	0.523962	0	0.13501	0.0675048	0	0.177225	0.0886125	0.457921	0.138761	0.298341	0.834242	0.111192	0.472717	0.359373	0.367109	0.363241
Mycth_103330	Peptidase M20	12.1816	12.409	12.2953	6.79583	5.8281	6.31197	10.0556	10.8803	10.4679	11.222	11.7767	11.4994	12.0143	11.3412	11.6778	5.29097	5.15142	5.2212	7.98428	8.44201	8.21315	10.6621	12.0319	11.347	11.7663	11.2433	11.5048	20.6065	20.9947	20.8006	11.7961	9.26549	10.5308	17.2197	15.1875	16.2036
Mycth_103334	alpha-mannanase	57.9378	47.442	52.6899	63.6345	64.5689	64.1017	40.0426	37.5331	38.7878	41.8861	40.0246	40.9553	40.1347	49.1334	44.634	24.5089	24.5563	24.5326	58.0138	62.3848	60.1993	56.0388	63.7727	59.9057	199.883	209.771	204.827	42.0004	44.545	43.2727	70.969	59.2024	65.0857	75.3447	80.6704	78.0075
Mycth_103379	GroES-like	9.22657	6.71301	7.96979	12.6402	13.1857	12.913	16.9132	16.0782	16.4957	11.1585	13.3296	12.244	25.4461	8.43766	16.9419	3.53656	3.61008	3.57332	21.2007	20.6794	20.9401	11.776	8.63297	10.2045	33.0709	29.8762	31.4735	6.8299	4.88219	5.85605	11.8685	8.50478	10.1866	9.49233	6.77643	8.13438
Mycth_103537	Glycoside Hydrolase Family 61L protein	0.645649	1.53705	1.09135	0.311876	0.275875	0.293875	0.227044	0.408081	0.317562	0.664462	0.79375	0.729106	0.588013	1.16273	0.87537	0.995539	0.636754	0.816146	120.638	127.571	124.104	3.78521	4.02897	3.90709	6.84301	5.87641	6.35971	1685.28	1297.88	1491.58	11.6574	18.6978	15.1776	13.9588	16.288	15.1234
Mycth_103571	t-SNARE	9.05847	8.4728	8.76564	7.22663	7.49832	7.36248	6.68903	6.17091	6.42997	8.48871	7.83811	8.16341	6.23449	7.51625	6.87537	5.17261	3.763	4.4678	6.1191	6.55177	6.33544	8.51185	10.9295	9.72069	15.2699	12.1802	13.725	13.2546	11.3103	12.2825	12.2088	14.1098	13.1593	12.2939	12.1505	12.2222
Mycth_103590	Glucose-methanol-choline oxidoreductase, C-terminal	2.43032	3.41856	2.92444	1.0302	1.86495	1.44757	2.25575	2.38249	2.31912	2.51815	1.68699	2.10257	2.32881	1.87047	2.09964	2.79686	2.58706	2.69196	1.63746	2.63111	2.13428	3.0047	3.37997	3.19234	1.55847	2.16683	1.86265	2.89935	4.0596	3.47948	7.02248	3.56055	5.29151	1.51692	1.60301	1.55996
Mycth_103611	Annexin	10.0735	9.86662	9.97008	8.04502	7.53723	7.79113	6.08765	6.75369	6.42067	8.27318	8.21947	8.24632	5.90779	6.52605	6.21692	3.7081	2.23716	2.97263	7.48484	4.16492	5.82488	5.31955	7.30826	6.31391	5.93981	4.65701	5.29841	5.14409	6.81854	5.98132	7.45338	2.92184	5.18761	5.60307	5.04841	5.32574
Mycth_103620		3.00611	8.46791	5.73701	0.836043	0.895229	0.865636	2.17827	1.03636	1.60732	2.04163	2.65042	2.34603	1.10616	0.84919	0.977677	2.16709	1.35757	1.76233	6.78269	6.26809	6.52539	1.0325	1.62413	1.32831	25.125	25.1572	25.1411	0.612073	0.927364	0.769719	17.8784	10.4333	14.1559	5.95634	3.82738	4.89186
Mycth_103628	Serine/threonine protein kinase, active site	67.169	72.395	69.782	94.7931	92.3951	93.5941	59.4461	56.0675	57.7568	59.8887	61.5019	60.6953	56.916	65.1712	61.0436	43.5316	44.0575	43.7945	84.987	73.5152	79.2511	93.2037	92.9647	93.0842	48.3287	49.7316	49.0302	69.2877	70.773	70.0304	82.6334	102.56	92.5968	78.9706	74.5209	76.7458
Mycth_103671		2.16629	1.46782	1.81705	0.481107	0.2979	0.389504	3.47908	3.00069	3.23989	5.23897	1.0612	3.15009	2.37858	8.14529	5.26193	0.26327	0.152798	0.208034	1.34677	1.53147	1.43912	0.233566	0.276231	0.254899	123.868	125.642	124.755	2.47612	2.5146	2.49536	156.625	97.0288	126.827	139.213	130.997	135.105
Mycth_103702	Aldose 1-epimerase	40.8318	54.6432	47.7375	46.7641	41.449	44.1065	7.46668	7.44667	7.45668	9.54909	13.6487	11.5989	10.2977	20.5728	15.4353	4.5773	4.00085	4.28908	1241.19	1164.49	1202.84	603.892	963.464	783.678	25.0873	26.7156	25.9014	1031.85	907.555	969.7	14.5013	13.2762	13.8887	28.9812	26.8503	27.9157
Mycth_103794	Tetracycline resistance protein, TetB	0.130273	0.295362	0.212818	0.157318	0.194822	0.17607	0.152702	0.219569	0.186136	0.417102	0.240232	0.328667	0.210922	0.303604	0.257263	0.0573914	0	0.0286957	0.160139	0.0751166	0.117628	0.229122	0.18065	0.204886	0.61726	0.271013	0.444137	0.459542	0.636582	0.548062	1.19599	1.02021	1.1081	0.160287	0.654948	0.407617
Mycth_103797	Sugar transporter	13.6371	9.6632	11.6502	10.1883	8.60829	9.39832	0.682029	0.76616	0.724094	1.43048	2.444	1.93724	0.382712	1.94157	1.16214	0.128166	0.0637593	0.0959629	17.1403	17.1106	17.1254	9.46602	10.8349	10.1505	9.68554	9.26753	9.47654	24.3368	37.8801	31.1085	24.7206	28.1233	26.4219	8.53972	10.369	9.45436
Mycth_103818	NAD(P)-binding	15.1669	12.339	13.7529	3.1783	2.62081	2.89956	0.575178	0.328938	0.452058	1.47927	3.10765	2.29346	0.135421	1.22864	0.682028	0.0491305	0.0488821	0.0490063	3.99515	5.01574	4.50545	1.78708	0.795329	1.2912	7.89837	7.36611	7.63224	1.68598	1.99816	1.84207	9.46486	11.7176	10.5912	1.72499	1.28154	1.50327
Mycth_103867	Zinc finger, C6HC-type	2.40924	1.89996	2.1546	1.34929	1.90966	1.62948	1.63713	1.35356	1.49534	2.10812	1.1733	1.64071	1.21545	2.01216	1.6138	0.184589	0.520358	0.352473	1.98665	1.82541	1.90603	1.39198	1.21739	1.30469	1.67184	1.77965	1.72574	3.37836	3.92428	3.65132	4.04615	2.71165	3.3789	4.34521	2.85885	3.60203
Mycth_104005		13.7188	9.72404	11.7214	25.5119	30.4495	27.9807	9.92291	11.7585	10.8407	17.6469	20.8375	19.2422	14.0624	27.6966	20.8795	4.57926	4.7203	4.64978	25.4563	28.6899	27.0731	22.2894	21.8159	22.0526	11.1627	9.39969	10.2812	3.74377	3.58449	3.66413	5.08187	4.03347	4.55767	8.65787	8.81061	8.73424
Mycth_104059	Xeroderma pigmentosum group D protein	7.38341	8.21883	7.80112	6.64412	8.09832	7.37122	7.89431	6.78435	7.33933	7.11196	8.82254	7.96725	7.57851	8.67428	8.1264	3.95193	4.2949	4.12342	6.46275	4.73923	5.60099	7.0121	7.3452	7.17865	10.0037	10.7664	10.385	6.10466	6.4066	6.25563	12.2759	7.73063	10.0033	9.23408	8.21038	8.72223
Mycth_104076	glycerol-3-phosphate dehydrogenase	34.9086	35.2141	35.0613	38.2075	43.1181	40.6628	78.8493	77.7152	78.2823	42.8877	41.3751	42.1314	111.14	44.8842	78.0119	43.9162	43.063	43.4896	35.1611	38.4018	36.7815	38.9613	43.1726	41.0669	91.9897	88.8498	90.4197	40.0303	34.0556	37.0429	101.632	59.4694	80.5509	89.3057	99.0619	94.1838
Mycth_104102		0.408911	2.47229	1.4406	0.658404	1.28129	0.969846	6.00741	4.02035	5.01388	3.11723	4.35681	3.73702	6.73094	1.8482	4.28957	1.08087	0.955917	1.01839	0.382978	0.419169	0.401073	2.45057	2.59218	2.52138	4.21494	3.68628	3.95061	5.12872	5.88347	5.5061	7.11887	6.84944	6.98415	3.16248	2.64318	2.90283
Mycth_104106	Glycoside Hydrolase Family 3 protein	10.5149	6.35733	8.43609	10.7558	10.5714	10.6636	5.99345	6.86308	6.42826	8.86446	9.50499	9.18473	4.92372	7.33845	6.13109	8.9467	7.36518	8.15594	4.99641	3.72497	4.36069	4.95576	5.18709	5.07143	9.04914	8.41744	8.73329	4.74468	7.34618	6.04543	9.92678	8.40949	9.16814	11.8865	12.5866	12.2365
Mycth_104267	Protein of unknown function DUF1168	17.0491	17.4372	17.2432	20.9695	18.8057	19.8876	20.5655	22.4694	21.5175	21.6425	18.7746	20.2086	24.0773	19.5405	21.8089	16.3454	15.9336	16.1395	10.1821	9.46981	9.82596	22.016	24.758	23.387	11.5377	12.5779	12.0578	12.6667	13.3347	13.0007	22.8003	16.2241	19.5122	22.0728	16.6682	19.3705
Mycth_104380	Histone-fold	95.3078	65.2543	80.281	128.541	85.6805	107.111	90.4798	98.4103	94.4451	98.6244	98.8016	98.713	77.3463	68.7745	73.0604	74.2059	72.1763	73.1911	58.9933	59.3084	59.1509	58.4572	76.6439	67.5506	87.0703	85.1498	86.1101	39.7863	47.4563	43.6213	105.307	128.863	117.085	115.773	119.79	117.782
Mycth_104386	Alpha/beta hydrolase fold-1	3.49619	1.8774	2.68679	2.48877	3.02704	2.7579	1.29415	2.05469	1.67442	1.76747	1.88516	1.82631	2.49514	0.935653	1.71539	0.405326	0.967866	0.686596	1.80957	1.87447	1.84202	2.01373	2.47878	2.24625	6.60793	6.84266	6.72529	3.40007	5.09531	4.24769	13.1393	12.369	12.7542	12.2582	9.91193	11.0851
Mycth_104551	Histidine acid phosphatase	27.6386	37.6152	32.6269	38.4927	41.3095	39.9011	41.0858	39.1429	40.1143	34.1412	36.3349	35.2381	54.75	40.3375	47.5437	51.3196	47.4827	49.4011	34.3724	34.2551	34.3137	27.9556	29.2209	28.5882	24.3135	25.7777	25.0456	15.1059	15.6811	15.3935	36.5418	28.4966	32.5192	30.0743	34.745	32.4097
Mycth_104570	alpha-mannanase	4.6508	18.9344	11.7926	1.66048	1.72801	1.69425	1.0429	1.23545	1.13918	0.832404	1.20153	1.01697	1.80066	0.68546	1.24306	3.29606	3.19077	3.24341	24.4661	24.2519	24.359	0.276611	0.841214	0.558913	112.351	113.212	112.781	0.645367	0.535222	0.590294	80.2385	87.5583	83.8984	111.781	121.412	116.596
Mycth_104582		4.13601	4.13372	4.13486	9.29618	9.95429	9.62523	3.72018	3.77007	3.74513	4.4013	4.56589	4.48359	4.85156	3.64819	4.24987	0.966834	2.14588	1.55636	17.8467	17.2619	17.5543	14.9116	15.5843	15.248	8.58829	6.14597	7.36713	8.33711	9.96789	9.1525	8.12812	7.60187	7.865	3.02664	4.54676	3.7867
Mycth_104628	beta-xyloxidase	15.8918	15.7897	15.8407	14.0557	12.6025	13.3291	11.3935	12.5207	11.9571	14.1953	13.3675	13.7814	15.0567	13.5423	14.2995	5.99263	6.92711	6.45987	18.4297	18.4283	18.429	10.9599	13.3776	12.1687	18.6628	18.2703	18.4665	21.3262	22.9812	22.1537	15.4295	10.7447	13.0871	14.3921	14.5754	14.4838
Mycth_104665	SET	2.27348	2.83502	2.55425	1.37273	0.728566	1.05065	1.79882	2.03568	1.91725	2.07976	2.56207	2.32091	1.26533	1.74607	1.5057	0.125197	0.622822	0.37401	9.83136	10.3235	10.0774	7.16413	7.76905	7.46659	0.850442	1.92142	1.38593	6.44449	10.9359	8.69018	1.73935	0.880951	1.31015	0.999028	1.02053	1.00978
Mycth_104673	Sugar transporter, conserved site	1.49298	0.913946	1.20346	1.15388	0.829304	0.99159	0.52501	0.534727	0.529868	1.4682	0.581225	1.02471	0.302157	1.07546	0.68881	1.90742	2.06138	1.9844	17.7496	18.0496	17.8996	2.04232	3.78575	2.91404	0.37232	0.232945	0.302632	17.2793	14.8038	16.0416	1.79709	0.82819	1.31264	0.524845	0.884635	0.70474
Mycth_104674	Glycoside Hydrolase Family 31 protein	1.96725	2.82847	2.39786	0.834379	0.881578	0.857978	0.517435	1.07155	0.79449	1.16317	1.27807	1.22062	0.893392	1.62652	1.25995	0.190244	0.210314	0.200279	9.70676	10.2736	9.99019	1.81907	4.29637	3.05772	0.86153	0.673778	0.767654	13.8469	14.8885	14.3677	1.23342	0.594958	0.914187	0.455424	0.25846	0.356942
Mycth_104717	ABC transporter-like	169.636	29.4865	99.561	249.155	258.704	253.93	39.873	39.569	39.721	24.5957	32.6886	28.6421	71.9547	9.79223	40.8735	23.6089	24.2024	23.9056	55.5345	34.3742	44.9543	17.7773	19.2682	18.5227	13.7371	13.4923	13.6147	58.3385	66.2576	62.298	23.14	13.6093	18.3747	28.8717	30.4635	29.6676
Mycth_104726	Terpenoid synthase	10.7889	9.18587	9.9874	18.9129	18.8276	18.8702	0.174101	0.208615	0.191358	0.358552	0.439588	0.39907	0.217099	0.821668	0.519384	0.109056	0.0723368	0.0906966	4.82532	5.23374	5.02953	6.72426	4.46258	5.59342	108.589	104.07	106.329	155.186	242.014	198.6	378.456	379.837	379.147	45.223	48.4188	46.8209
Mycth_104802	Formylmethionine deformylase	61.3627	78.7302	70.0465	125.001	143.109	134.055	40.2981	39.7821	40.0401	56.7601	67.5926	62.1763	49.0923	61.6798	55.3861	23.788	21.2836	22.5358	125.894	131.269	128.581	133.79	122.823	128.307	58.2461	54.7981	56.5221	70.7222	71.5084	71.1153	42.7121	27.0461	34.8791	38.5463	39.6219	39.0841
Mycth_104827	exo-α-L-1,5-arabinanase	11.0557	10.9835	11.0196	8.54457	7.45089	7.99773	10.9093	10.418	10.6637	11.4468	10.7704	11.1086	9.47887	9.32672	9.40279	6.15462	5.59485	5.87474	10.0604	11.9963	11.0283	11.0776	11.2095	11.1435	8.49677	9.69647	9.09662	9.82582	12.2577	11.0418	17.8187	13.0528	15.4357	16.7297	20.6269	18.6783
Mycth_104887		29.8989	27.2643	28.5816	16.107	15.622	15.8645	13.0184	14.1887	13.6036	16.1825	16.4621	16.3223	16.579	16.7438	16.6614	10.1211	10.3289	10.225	22.708	22.5578	22.6329	9.05615	11.0008	10.0285	35.0956	33.5581	34.3269	13.2533	18.4699	15.8616	81.9293	46.9284	64.4289	61.8181	67.1796	64.4988
Mycth_104936	Histidine triad-like motif	81.325	106.421	93.8728	206.077	180.894	193.486	126.114	135.436	130.775	132.689	145.432	139.06	169.339	118.902	144.121	306.715	303.688	305.201	110.775	110.221	110.498	120.441	122.699	121.57	69.6215	71.8557	70.7386	71.5436	46.3714	58.9575	42.551	34.4281	38.4895	40.821	34.5543	37.6877
Mycth_104945	Ubiquitin-conjugating enzyme, E2	41.8533	48.6242	45.2387	42.8389	38.9731	40.906	36.3715	37.6427	37.0071	38.9801	36.8752	37.9276	33.9403	30.5157	32.228	16.9442	18.3768	17.6605	270.852	266.213	268.533	153.709	146.983	150.346	23.3941	21.4672	22.4306	236.102	333.399	284.75	32.2705	24.7004	28.4854	45.3063	43.2756	44.291
Mycth_104959		22.1658	24.0153	23.0906	18.0425	19.3217	18.6821	25.6847	24.0984	24.8915	26.1589	26.1755	26.1672	24.8615	31.0809	27.9712	19.8284	18.5415	19.1849	16.6249	20.131	18.3779	22.6834	22.2906	22.487	24.727	25.8064	25.2667	40.9571	35.5535	38.2553	38.7836	25.4944	32.139	31.3026	31.2017	31.2522
Mycth_105006	BRO1	38.8895	37.5382	38.2138	18.951	21.9318	20.4414	31.2124	28.8815	30.047	27.6365	27.8892	27.7629	25.5101	29.6375	27.5738	9.14583	9.1748	9.16031	27.1867	31.7785	29.4826	18.7425	22.3191	20.5308	19.7103	19.7947	19.7525	28.8683	28.773	28.8206	42.5639	37.2206	39.8922	33.6252	34.195	33.9101
Mycth_105063	Glycosyl transferase, family 3, N-terminal	36.9945	35.6147	36.3046	28.0602	26.6791	27.3696	51.5111	51.7889	51.65	43.7866	45.7728	44.7797	46.3116	54.9876	50.6496	36.2175	32.2523	34.2349	24.1488	24.8377	24.4933	27.3513	28.5878	27.9696	26.2623	27.244	26.7531	19.9952	25.8685	22.9319	23.0097	22.0592	22.5344	19.7286	21.9099	20.8193
Mycth_105072	Cyclin-related 2	92.0535	127.634	109.844	113.258	116.599	114.928	151.499	154.935	153.217	137.78	146.05	141.915	146.664	114.043	130.353	186.976	201.667	194.322	99.9345	96.8943	98.4144	119.032	138.84	128.936	205.612	205.019	205.316	124.68	129.736	127.208	232.754	253.332	243.043	243.78	241.237	242.508
Mycth_105128	Carbohydrate Esterase Family 3 protein	182.692	197.272	189.982	26.3583	25.3236	25.8409	34.2169	33.7553	33.9861	41.6485	28.1612	34.9049	17.3878	40.153	28.7704	55.4589	57.1414	56.3001	103.32	96.2518	99.7858	4.73217	3.85518	4.29368	526.589	518.341	522.465	91.3639	37.9345	64.6492	331.044	247.277	289.161	553.692	532.157	542.924
Mycth_105130		138.137	152.769	145.453	199.512	148.074	173.793	36.5027	38.3201	37.4114	56.0139	64.3012	60.1575	39.5299	85.61	62.57	29.5933	29.4437	29.5185	129.033	104.017	116.525	159.815	158.936	159.375	105.321	105.346	105.334	77.713	99.7366	88.7248	120.318	168.385	144.352	84.951	78.8006	81.8758
Mycth_105157	Src homology-3	86.7143	115.237	100.976	85.6336	100.658	93.1456	57.4843	60.1432	58.8138	74.0672	79.2723	76.6697	50.9011	54.3242	52.6126	40.1042	36.8577	38.4809	116.473	136.206	126.339	146.925	128.039	137.482	86.3537	89.4698	87.9117	125.567	142.1	133.833	104.741	92.7505	98.746	53.6848	54.8404	54.2626
Mycth_105197	Zinc finger, AN1-type	58.7583	39.6939	49.2261	51.799	48.2011	50.0001	65.8225	70.8953	68.3589	61.3549	60.1281	60.7415	139.162	45.8055	92.4838	82.8856	83.2668	83.0762	108.331	84.5124	96.4218	64.8585	52.0044	58.4315	45.4811	41.7788	43.6299	34.5414	34.3939	34.4676	28.6213	28.3444	28.4828	25.8073	25.2931	25.5502
Mycth_105286		138.601	121.903	130.252	160.475	170.715	165.595	128.829	126.618	127.724	122.335	129.769	126.052	136.443	122.646	129.544	104.926	99.907	102.417	175.503	185.679	180.591	153.959	157.48	155.719	78.8616	77.1674	78.0145	141.045	120.559	130.802	142.97	119.531	131.25	122.737	134.058	128.397
Mycth_105318		18.4393	16.8618	17.6506	19.2954	21.5562	20.4258	19.1606	15.5717	17.3661	15.29	15.9296	15.6098	19.8307	17.7709	18.8008	9.11985	9.98112	9.55048	29.0824	31.0054	30.0439	28.2881	28.4026	28.3454	19.8085	20.3764	20.0925	29.9051	29.1607	29.5329	23.8698	30.8725	27.3711	20.7538	24.3668	22.5603
Mycth_105405	Ribosomal protein L37e	743.429	844.515	793.972	697.898	650.488	674.193	861.767	901.805	881.786	1088.75	1059.65	1074.2	811.764	925.598	868.681	1024.18	1012.83	1018.51	477.694	431.401	454.547	753.789	755.568	754.678	478.515	483.533	481.024	339.744	344.683	342.213	543.314	804.169	673.742	780.641	662.02	721.33
Mycth_105482	Phosphopantetheine attachment site	96.2766	60.9579	78.6173	76.9495	106.202	91.5756	3.69906	3.54966	3.62436	14.3798	9.58941	11.9846	2.45366	119.012	60.7329	0.157091	0.0846606	0.120876	117.43	150.648	134.039	2.54925	1.52462	2.03693	11.9232	11.019	11.4711	0.753712	0.496112	0.624912	14.5192	14.0595	14.2894	0.109683	0.133386	0.121535
Mycth_105575	Ammonium transporter	72.245	91.5744	81.9097	72.2105	76.7198	74.4651	153.871	145.015	149.443	155.675	132.434	144.055	113.89	121.575	117.732	67.7979	63.7143	65.7561	107.375	120.761	114.068	86.664	59.3795	73.0217	22.124	22.7309	22.4275	264.317	218.196	241.257	24.2879	27.5119	25.8999	28.3018	32.1711	30.2364
Mycth_105600		22.4191	16.0299	19.2245	20.0265	18.7977	19.4121	20.81	21.96	21.385	20.6871	20.8776	20.7824	21.3055	17.0995	19.2025	8.55981	7.83293	8.19637	9.88241	8.94281	9.41261	14.9341	16.0143	15.4742	10.7928	11.7275	11.2602	18.0328	20.6137	19.3233	23.5189	14.7158	19.1173	31.7991	24.0827	27.9409
Mycth_105650	Ubiquitin-conjugating enzyme, E2	425.791	477.573	451.682	398.302	383.795	391.049	500.427	519.522	509.975	608.415	578.803	593.609	427.025	547.791	487.408	560.092	594.726	577.409	329.386	285.794	307.59	450.471	487.561	469.016	240.561	237.471	239.016	203.101	232.174	217.638	272.633	349.812	311.223	390.818	344.145	367.481
Mycth_105669	Bromodomain	46.8252	46.5795	46.7024	35.5968	41.3833	38.49	45.536	43.868	44.702	50.8897	45.5937	48.2417	40.9523	47.8454	44.3988	35.4274	35.3184	35.3729	38.1018	42.3383	40.2201	51.8484	48.7327	50.2905	39.2303	40.214	39.7222	55.9332	52.5423	54.2377	55.5438	52.8989	54.2214	53.2379	49.9573	51.5976
Mycth_105777	Zinc finger, C2H2-type	54.3402	55.9928	55.1665	52.7216	58.986	55.8538	37.8404	36.8031	37.3217	55.3108	54.3687	54.8397	41.1563	61.3363	51.2463	35.8763	37.6004	36.7384	53.2987	59.9046	56.6016	83.0992	71.025	77.0621	74.4145	73.6962	74.0554	67.9288	62.5799	65.2544	38.482	42.101	40.2915	46.955	46.7622	46.8586
Mycth_105786	Zinc finger, PHD-type	40.0119	37.2687	38.6403	28.3781	27.0162	27.6972	31.9906	36.4243	34.2075	36.7049	36.9843	36.8446	34.9595	36.2811	35.6203	22.034	22.806	22.42	34.2932	39.6287	36.961	38.9792	39.7503	39.3648	42.3328	45.1136	43.7232	40.2265	37.1159	38.6712	46.9375	44.0646	45.5011	51.4873	46.1619	48.8246
Mycth_105822	RNA recognition motif, RNP-1	386.379	290.117	338.248	512.622	423.92	468.271	287.416	310.32	298.868	264.248	267.327	265.788	319.825	260.574	290.2	234.454	243.713	239.084	418.679	390.248	404.463	422.3	448.384	435.342	294.87	301.394	298.132	377.668	363.847	370.757	359.666	429.354	394.51	438.948	403.268	421.108
Mycth_105847	Thiolase	597.414	482.105	539.76	623.002	590.28	606.641	596.712	602.724	599.718	567.796	535.892	551.844	508.834	523.675	516.254	292.89	274.998	283.944	304.941	296.503	300.722	361.685	361.078	361.382	167.229	167.114	167.172	214.504	288.639	251.571	174.138	199.851	186.994	128.476	140.989	134.732
Mycth_105869		22.1017	19.7193	20.9105	21.698	24.4399	23.069	36.0299	34.5783	35.3041	29.4851	32.916	31.2006	40.5059	28.876	34.691	34.4847	33.6376	34.0611	21.3109	17.9361	19.6235	27.3145	29.7567	28.5356	16.7903	16.7101	16.7502	17.2911	19.4168	18.3539	21.3346	15.4255	18.3801	23.7766	16.5719	20.1742
Mycth_105966		93.4205	92.9882	93.2044	108.275	97.3665	102.821	65.7701	65.9821	65.8761	88.4717	81.1416	84.8067	56.122	88.7536	72.4378	46.1589	49.2298	47.6943	51.6796	53.8123	52.746	61.9485	68.2045	65.0765	47.4511	46.304	46.8775	44.9459	48.9998	46.9729	38.8193	33.8778	36.3485	24.8573	22.6852	23.7713
Mycth_10609	Acyl-CoA N-acyltransferase	23.4742	25.8898	24.682	20.5182	22.2279	21.3731	43.0577	43.4416	43.2496	27.9633	28.8235	28.3934	41.0345	27.1441	34.0893	15.9858	17.1487	16.5672	22.6196	24.3275	23.4736	27.625	24.8695	26.2472	20.2853	19.6322	19.9587	37.496	48.39	42.943	47.7155	32.2665	39.991	44.223	44.9279	44.5755
Mycth_106293	Src homology-3	57.4084	64.5045	60.9564	40.802	47.1865	43.9943	66.7495	63.7154	65.2324	56.7671	58.294	57.5306	63.2608	57.103	60.1819	54.1386	51.1777	52.6582	51.3253	60.7822	56.0537	58.623	51.8433	55.2331	44.1359	44.3497	44.2428	60.2879	57.2036	58.7457	58.5751	42.0095	50.2923	51.2263	55.9152	53.5708
Mycth_106343	NAD(P)-binding	6.32569	6.89008	6.60788	83.4139	75.2621	79.338	32.1665	31.408	31.7872	34.6305	32.8973	33.7639	39.3833	41.0902	40.2368	19.4212	21.8099	20.6155	40.0591	32.4386	36.2488	36.55	39.8416	38.1958	4.91139	5.05358	4.98248	11.4364	10.5957	11.016	3.51239	4.31975	3.91607	7.33604	3.81724	5.57664
Mycth_106346	NAD-dependent epimerase/dehydratase	51.1377	53.9449	52.5413	39.2746	39.0989	39.1867	33.0393	34.4401	33.7397	32.8505	30.1917	31.5211	36.8655	32.3973	34.6314	5.12157	4.5017	4.81163	55.5345	56.2589	55.8967	24.0566	29.1338	26.5952	50.5484	44.5865	47.5675	86.8826	104.903	95.893	61.8988	34.467	48.1829	135.617	125.423	130.52
Mycth_106388	NAD-dependent histone deacetylase, silent information regulator Sir2	98.5933	78.1931	88.3932	100.382	104.613	102.497	60.3988	65.2076	62.8032	79.5671	78.94	79.2535	59.3271	87.2735	73.3003	37.3007	35.8105	36.5556	95.4926	91.6043	93.5485	60.8968	68.3993	64.6481	38.6417	34.7683	36.705	42.2796	43.4	42.8398	41.0369	31.8271	36.432	38.2555	34.7895	36.5225
Mycth_106442	Inorganic pyrophosphatase	13.0132	9.38992	11.2016	3.99107	5.16318	4.57713	4.18873	4.5912	4.38997	4.44052	5.12114	4.78083	3.49067	2.34132	2.916	3.59448	4.14218	3.86833	3.60922	4.0297	3.81946	2.60361	2.35288	2.47825	6.38746	8.13776	7.26261	15.9435	16.1077	16.0256	12.6845	14.0196	13.3521	7.02542	7.17665	7.10103
Mycth_106463		114.871	127.553	121.212	101.796	116.922	109.359	148.224	147.793	148.008	159.585	144.78	152.183	132.358	181.632	156.995	110.959	104.267	107.613	100.819	114.81	107.815	120.257	122.254	121.255	193.302	182.946	188.124	134.121	95.4699	114.795	180.896	184.107	182.502	129.797	144.88	137.338
Mycth_106502	Calycin-like	67.4624	1036.84	552.153	0.623346	0.73519	0.679268	0.336143	0	0.168071	0.131167	0.587581	0.359374	0.290188	0.121513	0.205851	1.45286	2.13685	1.79485	1.1079	1.2126	1.16025	0.336245	0.340855	0.33855	488.372	510.673	499.522	0.385368	1.63486	1.01011	140.588	242.873	191.731	2.82271	2.52304	2.67287
Mycth_106527	Signal transduction histidine kinase-related protein, C-terminal	43.3366	47.4826	45.4096	52.5174	51.2515	51.8844	45.4315	46.7577	46.0946	45.7316	40.2495	42.9906	49.5246	50.0951	49.8099	72.6762	72.3966	72.5364	134.479	132.809	133.644	52.4899	39.1369	45.8134	92.1767	91.1562	91.6665	29.3608	28.3073	28.8341	52.2137	29.4855	40.8496	42.7019	43.7363	43.2191
Mycth_106599		10.7478	8.26855	9.50817	8.06872	9.07096	8.56984	10.4218	9.30985	9.86585	12.054	11.1541	11.6041	8.61994	8.88278	8.75136	4.45639	4.90059	4.67849	6.66142	6.36997	6.5157	11.1845	11.8652	11.5249	3.81712	4.88026	4.34869	5.74596	7.75055	6.74825	8.90663	8.20851	8.55757	9.54515	9.84621	9.69568
Mycth_106609	Zinc finger, MYND-type	45.1392	36.1051	40.6221	41.1061	41.1672	41.1366	31.92	34.6103	33.2652	40.2098	42.6965	41.4532	42.772	33.4251	38.0986	22.4288	22.1857	22.3072	61.3355	59.1669	60.2512	39.7965	38.5831	39.1898	15.7964	15.3943	15.5954	50.8643	51.166	51.0151	28.3217	21.297	24.8094	54.0562	53.7848	53.9205
Mycth_106618		65.4944	61.1893	63.3418	53.8676	58.3615	56.1146	77.456	70.3889	73.9225	68.1607	67.4608	67.8107	67.2668	69.703	68.4849	66.0492	65.4085	65.7289	42.391	46.6185	44.5048	52.4188	61.6514	57.0351	36.7313	35.7542	36.2428	57.4077	57.4471	57.4274	62.2994	48.1559	55.2277	58.8841	70.4553	64.6697
Mycth_106768	Nitroreductase	40.6394	26.3528	33.4961	44.6209	42.0186	43.3198	136.178	133.895	135.036	61.7282	67.6383	64.6833	242.982	37.6142	140.298	62.8765	62.8626	62.8696	20.46	13.8093	17.1346	17.1304	30.9939	24.0622	32.3064	31.3795	31.8429	2.93564	1.97682	2.45623	7.47045	7.73931	7.60488	2.92555	4.08431	3.50493
Mycth_106798	Phospholipase/carboxylesterase	4.28191	3.84521	4.06356	4.78557	5.30939	5.04748	7.75505	6.43868	7.09687	6.64361	6.70915	6.67638	8.0882	5.22969	6.65895	31.7727	30.5816	31.1771	12.149	14.2976	13.2233	5.3488	5.98765	5.66823	4.73192	4.23561	4.48376	5.10539	5.09417	5.09978	7.84505	5.12313	6.48409	8.82499	10.9747	9.89986
Mycth_106819	1,3-beta-glucan transglucosylase	1424.55	1105.1	1264.83	2764.31	2614.83	2689.57	1556.22	1553.65	1554.93	1915.95	1873.19	1894.57	1680.06	1787.6	1733.83	2269	2191.64	2230.32	4003.14	4120.81	4061.98	2573.52	2160.37	2366.95	822.751	870.861	846.806	1129.22	1009.31	1069.27	633.78	460.264	547.022	1117.02	1201.19	1159.1
Mycth_106827	GCN5-related N-acetyltransferase	80.5701	68.6591	74.6146	76.7582	76.6027	76.6804	62.1808	57.3208	59.7508	63.8454	59.7326	61.789	61.2346	65.0502	63.1424	46.0914	45.9736	46.0325	47.732	48.6555	48.1937	51.6789	64.3128	57.9959	70.7337	67.6746	69.2042	50.2945	58.3927	54.3436	81.0347	106.749	93.892	74.4364	70.5163	72.4763
Mycth_106950	Protein of unknown function DUF1777	38.7362	37.548	38.1421	42.1192	43.4221	42.7706	38.0892	40.64	39.3646	37.9461	46.6576	42.3019	51.6717	41.5993	46.6355	54.9954	55.886	55.4407	55.3556	50.3383	52.847	66.2594	48.0926	57.176	28.5499	23.8166	26.1833	38.04	34.166	36.103	43.5133	35.4633	39.4883	42.4509	56.3741	49.4125
Mycth_107095		204.75	197.945	201.347	439.488	453.476	446.482	86.0804	90.024	88.0522	144.775	149.955	147.365	100.408	164.005	132.207	13.9573	11.3943	12.6758	294.805	294.105	294.455	493.225	475.703	484.464	46.7049	45.7063	46.2056	118.495	174.03	146.263	50.9853	45.5208	48.2531	45.9776	46.9143	46.4459
Mycth_10713	Glycosyltransferase Family 2 protein	4.85232	2.17172	3.51202	65.0197	71.0851	68.0524	7.53443	9.26707	8.40075	12.8842	19.523	16.2036	46.8826	40.5343	43.7085	0.943911	0.856274	0.900092	15.2937	9.47168	12.3827	59.7765	43.2188	51.4976	2.483	2.58918	2.53609	1.48197	2.64311	2.06254	1.67134	2.17967	1.92551	1.24057	1.22202	1.2313
Mycth_107134	SET	40.7178	34.3287	37.5233	34.3851	32.1299	33.2575	50.8107	52.048	51.4293	46.8879	44.3566	45.6223	52.8588	40.6313	46.745	29.7894	31.7319	30.7607	33.7449	31.2555	32.5002	45.2666	41.8259	43.5463	36.5202	41.5589	39.0396	26.2465	24.2683	25.2574	40.7104	41.345	41.0277	48.8623	46.1185	47.4904
Mycth_107142	Ran Binding Protein 1	47.0172	51.1156	49.0664	29.6556	35.9093	32.7825	51.0623	48.8495	49.9559	56.0686	52.9731	54.5208	42.1073	54.6014	48.3544	32.9069	35.312	34.1095	48.1322	52.0121	50.0721	47.1772	43.2161	45.1967	47.564	45.6068	46.5854	59.2068	49.5836	54.3952	60.7195	52.7428	56.7312	54.0398	65.2957	59.6677
Mycth_107168		0.83641	0.904418	0.870414	2.36197	2.4467	2.40434	3.04683	3.687	3.36691	3.17827	2.29383	2.73605	5.10434	2.23553	3.66994	2.49432	3.24314	2.86873	4.81316	4.55077	4.68197	1.76025	2.75306	2.25666	5.64781	4.852	5.2499	1.36176	0.890788	1.12627	5.88053	2.51932	4.19993	3.14388	3.4195	3.28169
Mycth_107178	mixed-linked glucanase	390.851	542.878	466.865	428.887	465.126	447.006	847.874	803.136	825.505	526.634	433.58	480.107	945.398	710.585	827.991	33.4139	30.2356	31.8248	920.632	950.391	935.511	1685.1	1600.81	1642.96	64.6911	60.5815	62.6363	611.497	546.285	578.891	120.118	91.8518	105.985	28.4732	33.6006	31.0369
Mycth_107186		60.9676	55.4432	58.2054	18.2166	19.6788	18.9477	27.5687	27.3068	27.4377	33.6522	32.2264	32.9393	22.7436	32.7311	27.7374	6.80334	6.33009	6.56671	35.5797	45.065	40.3224	20.9531	21.7093	21.3312	14.2243	13.6333	13.9288	64.7549	66.1839	65.4694	46.8565	27.6706	37.2636	50.8751	53.2232	52.0491
Mycth_107255	WD40 repeat	37.4317	30.2668	33.8493	33.7288	26.2779	30.0034	21.4215	21.7866	21.604	26.6577	25.2023	25.93	22.4861	28.4906	25.4883	8.78464	8.24955	8.5171	26.2196	26.465	26.3423	17.9661	21.9547	19.9604	49.064	48.9424	49.0032	25.8795	30.5422	28.2109	88.5851	66.7787	77.6819	80.2809	75.4764	77.8786
Mycth_107295	Aflatoxin biosynthesis regulatory protein	2.0378	7.30961	4.6737	70.6669	63.2374	66.9522	19.9934	18.0446	19.019	11.8249	20.5404	16.1826	19.9685	19.6152	19.7918	99.5294	97.1065	98.318	34.6318	18.4729	26.5523	116.235	97.1266	106.681	7.6152	6.20082	6.90801	2.71801	5.25136	3.98469	4.34357	4.62486	4.48422	7.18508	7.07761	7.13134
Mycth_107458	U3 snoRNA associated	25.8927	24.156	25.0243	16.0423	17.8095	16.9259	32.9198	33.8109	33.3653	39.8624	36.81	38.3362	32.4491	34.8194	33.6343	27.6255	30.4168	29.0211	16.6744	12.995	14.8347	26.0186	26.2576	26.1381	26.4584	29.6378	28.0481	15.3758	12.828	14.1019	33.7413	41.0447	37.393	35.443	32.017	33.73
Mycth_107520		17.691	17.6349	17.6629	13.1451	13.7905	13.4678	13.7698	14.0852	13.9275	15.0603	16.204	15.6322	10.8933	14.0369	12.4651	7.83791	6.94157	7.38974	23.3574	21.3842	22.3708	22.2906	21.3851	21.8379	12.598	12.4329	12.5155	19.4466	20.0406	19.7436	21.2874	24.0066	22.647	26.0569	24.98	25.5185
Mycth_107580	ABC transporter, transmembrane region, type 1	98.322	132.025	115.173	36.3417	39.4354	37.8886	43.2735	42.0218	42.6476	53.2937	52.8435	53.0686	39.929	52.6706	46.2998	10.7902	11.7784	11.2843	158.894	184.499	171.697	30.9371	31.8969	31.417	63.9516	60.1345	62.0431	154.588	114.422	134.505	106.655	112.939	109.797	96.8026	85.2562	91.0294
Mycth_107689	Immunoglobulin/major histocompatibility complex, conserved site	7.85941	10.0411	8.95024	9.94302	11.8603	10.9017	10.5287	10.303	10.4158	8.93008	11.9883	10.4592	18.4816	4.67826	11.5799	6.01807	4.92135	5.46971	6.24367	5.05934	5.6515	9.33728	8.03193	8.6846	28.9953	28.8078	28.9015	6.22385	4.87687	5.55036	25.7569	26.0732	25.9151	9.18776	8.51194	8.84985
Mycth_107723	Acyl-CoA N-acyltransferase	26.6373	24.5947	25.616	28.674	31.9304	30.3022	37.0726	35.8051	36.4388	40.2725	36.1308	38.2017	29.2479	28.4986	28.8732	31.7004	29.1364	30.4184	18.2876	20.4096	19.3486	38.205	33.8818	36.0434	18.7862	16.6433	17.7147	18.0396	16.4177	17.2287	19.918	22.3198	21.1189	20.8679	14.8246	17.8463
Mycth_107763	MFS general substrate transporter	480.545	860.254	670.399	47.0123	40.1395	43.5759	0.943539	0.385429	0.664484	6.52682	23.9526	15.2397	0.0370249	1.89921	0.968119	4.07006	4.04948	4.05977	5.52573	7.24343	6.38458	0	0.0362412	0.0181206	172.68	182.871	177.776	0.553148	3.61308	2.08311	176.165	247.319	211.742	10.9009	5.12431	8.01259
Mycth_107796	Hypothetical protein	41.4241	19.1196	30.2718	22.7378	25.9572	24.3475	22.9148	22.7467	22.8308	14.3581	19.159	16.7586	21.3101	7.12445	14.2173	3.81233	3.92034	3.86633	49.9138	53.4474	51.6806	2.32668	2.31256	2.31962	225.942	232.1	229.021	31.7552	13.9062	22.8307	123.82	159.967	141.893	66.3136	64.0495	65.1816
Mycth_107866	N,O-diacetylmuramidase	481.425	899.039	690.232	300.196	289.154	294.675	74.2988	74.2199	74.2593	175.173	255.022	215.098	21.8089	181.389	101.599	36.7009	32.3395	34.5202	82.2002	74.4242	78.3122	8.85369	5.41022	7.13196	968.857	909.816	939.336	51.85	45.1741	48.5121	420.17	518.84	469.505	156.589	141.447	149.018
Mycth_107891	WD40 repeat	92.7953	69.0043	80.8998	95.9008	93.3685	94.6347	130.721	135.457	133.089	126.833	103.055	114.944	117.526	137.94	127.733	54.5077	55.6671	55.0874	59.0106	55.0546	57.0326	78.0961	85.4288	81.7624	74.6789	75.2695	74.9742	44.9929	48.0386	46.5157	94.4741	66.5639	80.519	96.0121	93.0113	94.5117
Mycth_107972	Armadillo-type fold	36.1739	33.1425	34.6582	31.0673	32.8665	31.9669	35.8625	38.3989	37.1307	37.076	37.0153	37.0457	37.2617	38.1434	37.7026	30.7023	29.7888	30.2456	25.5617	24.7473	25.1545	40.4952	40.7078	40.6015	17.1639	18.187	17.6754	28.1456	31.6497	29.8976	30.2512	18.4063	24.3287	34.0992	35.4101	34.7546
Mycth_107976	Methyltransferase type 11	42.917	26.253	34.585	108.992	103.219	106.105	71.073	72.5712	71.8221	44.8026	54.6696	49.7361	117.127	44.3579	80.7424	78.7421	80.0161	79.3791	34.0476	28.0351	31.0414	21.795	27.9174	24.8562	27.1413	26.2596	26.7004	6.40811	10.6457	8.5269	25.7292	15.7066	20.7179	17.079	20.6297	18.8543
Mycth_108044	Sugar transporter	75.1196	50.4947	62.8071	3.90065	4.20426	4.05245	0.0636337	0.0285933	0.0461135	0.775955	1.27917	1.02756	0.247204	2.5591	1.40315	33.3927	30.0711	31.7319	117.974	127.114	122.544	26.5486	49.2278	37.8882	1182.58	1210.29	1196.43	663.204	646.581	654.892	1817.08	1772.68	1794.88	2227.04	2332.12	2279.58
Mycth_108061		10.4967	12.7648	11.6307	9.49536	10.6826	10.089	14.2726	15.3194	14.796	15.5818	13.1391	14.3605	13.6732	12.939	13.3061	6.93644	7.4033	7.16987	9.71926	12.1417	10.9305	14.5454	12.2118	13.3786	15.3728	14.7895	15.0811	9.55342	9.28704	9.42023	20.3636	23.7892	22.0764	17.3431	21.246	19.2945
Mycth_108098	EGF-like region, conserved site	137.032	141.279	139.155	109.692	104.475	107.083	101.375	97.6828	99.5289	173.113	174.463	173.788	82.0991	137.867	109.983	160.165	145.241	152.703	79.6093	98.4393	89.0243	153.155	135.924	144.539	76.3416	71.9211	74.1314	106.076	130.732	118.404	77.4139	74.5089	75.9614	59.3455	59.021	59.1833
Mycth_108115	Thiolase-like	36.7791	33.7604	35.2698	31.8125	29.374	30.5932	61.8226	60.9758	61.3992	46.1599	39.8348	42.9973	83.0336	54.8225	68.9281	32.9814	32.212	32.5967	37.6417	43.1544	40.398	41.9154	42.7353	42.3254	170.993	182.024	176.508	44.9441	33.9569	39.4505	117.924	102	109.962	157.376	166.219	161.797
Mycth_108157	NDT80/PhoG like DNA-binding	38.7302	37.1324	37.9313	29.5055	33.362	31.4338	40.3815	36.3704	38.3759	38.0649	36.3667	37.2158	43.1088	39.7824	41.4456	35.8659	33.7856	34.8257	42.0371	43.6854	42.8613	40.7324	37.3297	39.031	68.6961	67.2015	67.9488	87.8267	85.5164	86.6715	86.9706	67.7648	77.3677	98.4449	105.796	102.12
Mycth_108294	Cytochrome P450	20.3935	17.1035	18.7485	14.7609	14.095	14.428	15.9464	16.9437	16.4451	19.3868	15.9283	17.6575	16.9233	17.5536	17.2385	8.3647	7.62187	7.99329	21.6897	26.0494	23.8696	15.1917	13.9056	14.5486	27.0069	29.1926	28.0997	20.8332	28.0113	24.4222	35.3193	27.1396	31.2295	41.6664	45.6626	43.6645
Mycth_108304	HEAT	24.774	31.6959	28.235	11.6372	13.5661	12.6017	19.0424	17.0757	18.059	19.9386	18.3213	19.1299	16.4319	19.2975	17.8647	7.1225	7.14866	7.13558	17.5827	19.5645	18.5736	11.2728	11.1395	11.2062	48.1254	46.4586	47.292	28.6585	22.833	25.7457	46.7272	40.7407	43.7339	26.255	27.8769	27.0659
Mycth_108314		62.2283	57.2316	59.73	26.1827	27.8442	27.0134	23.9947	23.5796	23.7871	37.2857	28.144	32.7148	16.3753	32.8993	24.6373	4.80255	3.76953	4.28604	40.4143	43.1859	41.8001	54.0162	55.2368	54.6265	9.90767	8.75645	9.33206	40.9575	42.6157	41.7866	14.9999	16.3037	15.6518	12.391	11.94	12.1655
Mycth_108317	Phosphopantetheine attachment site	22.9368	34.64	28.7884	0.412511	0.605863	0.509187	13.0548	12.3025	12.6786	2.07834	3.22227	2.6503	19.7487	53.5829	36.6658	0.0354927	0.0776892	0.0565909	9.12255	0.563649	4.8431	1.8515	3.45374	2.65262	0.34557	0.284926	0.315248	0.454713	3.36599	1.91035	0.532542	1.46166	0.997101	0.305876	0.179375	0.242626
Mycth_108391	Glycoside Hydrolase Family 72 protein	4.94199	3.95743	4.44971	4.31725	4.67254	4.49489	3.25386	4.07615	3.665	5.96371	5.55852	5.76111	3.19207	3.78717	3.48962	0.880137	1.47484	1.17749	3.87765	3.75905	3.81835	5.05488	3.66609	4.36048	3.30397	3.17182	3.23789	5.0162	5.90885	5.46252	4.24748	2.50468	3.37608	2.73534	5.39964	4.06749
Mycth_108407	Aromatic-ring hydroxylase	114.132	215.237	164.684	1689.25	1721.83	1705.54	33.8982	32.9242	33.4112	94.6376	61.5529	78.0953	103.341	309.898	206.62	38.7895	37.4821	38.1358	521.85	369.948	445.899	19.2184	18.721	18.9697	10.9596	11.5881	11.2738	8.36304	6.16343	7.26323	6.89687	6.11719	6.50703	6.67128	6.95284	6.81206
Mycth_108416	Bifunctional Glycoside Hydrolase Family 13 - Glycosyltransferase Family 5 protein	63.6269	50.1396	56.8833	86.382	102.43	94.4061	132.859	122.507	127.683	119.285	109.956	114.62	121.638	115.966	118.802	42.2935	43.3038	42.7986	93.6308	102.263	97.9469	65.9017	61.5014	63.7015	29.2894	26.7054	27.9974	39.0242	29.3523	34.1882	30.9287	31.3459	31.1373	46.7092	49.7641	48.2366
Mycth_108475	Major facilitator superfamily	55.1548	47.0868	51.1208	30.7112	27.4343	29.0728	20.8467	21.8876	21.3671	29.6768	28.0919	28.8843	17.0588	25.3858	21.2223	2.57339	2.34878	2.46108	32.0961	31.5848	31.8405	20.5474	25.7639	23.1556	31.0605	30.7818	30.9211	39.1027	56.6946	47.8987	40.4595	47.2736	43.8666	28.5789	32.3145	30.4467
Mycth_108493	necrosis inducing factor	12.5436	25.7586	19.1511	13.8265	12.4666	13.1465	1.13999	0.791653	0.965822	7.78465	6.83865	7.31165	2.28142	11.0986	6.69	1.55801	1.45325	1.50563	21.1543	24.0031	22.5787	2.85084	1.79526	2.32305	314.411	309.981	312.196	2.85891	4.23034	3.54463	264.387	242.158	253.273	203.929	188.317	196.123
Mycth_108501	WD40 repeat	136.723	133.442	135.082	97.0278	112.856	104.942	133.913	127.415	130.664	127.086	126.75	126.918	111.49	128.673	120.081	86.181	84.2726	85.2268	80.1797	87.9484	84.064	101.121	101.477	101.299	68.5272	68.8532	68.6902	79.2157	75.7402	77.478	88.4795	90.5148	89.4971	84.3003	87.8198	86.06
Mycth_108504	Bromodomain	42.6941	39.5437	41.1189	26.9752	30.4092	28.6922	39.8354	40.1843	40.0098	41.6316	38.0877	39.8597	35.63	37.858	36.744	31.997	33.3348	32.6659	29.7645	36.5364	33.1505	38.2485	35.1442	36.6963	37.4158	33.1959	35.3058	50.573	47.4837	49.0283	50.2549	49.3413	49.7981	45.2392	47.9791	46.6092
Mycth_108565	Syntaxin, N-terminal	92.3907	89.7603	91.0755	107.726	115.7	111.713	88.6531	90.3032	89.4781	97.924	94.6868	96.3054	73.8796	86.7253	80.3024	54.5613	56.5313	55.5463	91.2524	90.854	91.0532	136.495	122.258	129.377	45.6411	47.5069	46.574	69.445	68.5372	68.9911	49.1628	56.1427	52.6528	39.1802	40.083	39.6316
Mycth_108615	Cytochrome P450	163.332	151.333	157.333	66.8122	67.2027	67.0075	1.05491	0.993175	1.02404	30.6523	60.6543	45.6533	7.48069	134.128	70.8045	0.377597	0.633973	0.505785	453.295	453.794	453.545	52.6987	46.4598	49.5793	23.7792	23.793	23.7861	84.5315	112.647	98.5894	30.0546	18.2316	24.1431	10.9601	11.3307	11.1454
Mycth_108627		24.4762	24.7453	24.6107	18.7607	18.7258	18.7433	22.9522	26.2792	24.6157	33.0236	30.2201	31.6218	24.4766	27.3494	25.913	19.6784	19.2096	19.444	19.1909	13.877	16.5339	21.6306	26.936	24.2833	20.9125	20.4918	20.7022	13.1189	9.83827	11.4786	18.1686	16.6152	17.3919	18.4432	16.5199	17.4816
Mycth_108765		3.31783	3.20102	3.25942	4.43286	5.24833	4.8406	1.45633	2.02266	1.7395	2.71223	3.70282	3.20752	2.22874	3.23051	2.72963	0.746381	0.742608	0.744495	3.47104	3.09352	3.28228	3.97302	4.81062	4.39182	3.59127	3.45113	3.5212	3.27279	7.30146	5.28713	8.58352	11.978	10.2808	5.06247	5.22214	5.14231
Mycth_108781		62.8458	27.0571	44.9514	54.1314	44.6566	49.394	172.438	176.036	174.237	111.107	55.2812	83.1939	174.917	119.278	147.098	249.727	268.322	259.025	136.478	121.411	128.945	20.442	33.1266	26.7843	393.087	414.35	403.718	77.1531	33.4096	55.2813	603.861	420.927	512.394	562.664	543.924	553.294
Mycth_108836	FAD-dependent pyridine nucleotide-disulphide oxidoreductase	32.7607	28.7491	30.7549	7.72548	7.05415	7.38982	0.537549	0.531395	0.534472	1.15367	1.43295	1.29331	0.371248	2.11323	1.24224	1.64151	1.85935	1.75043	26.9784	29.3076	28.143	24.2643	36.1573	30.2108	22.4153	20.4819	21.4486	27.1736	27.9416	27.5576	68.5092	44.5933	56.5512	14.3682	14.8216	14.5949
Mycth_108890	Sugar transporter, conserved site	80.7669	43.8092	62.288	20.5394	21.1153	20.8273	12.9615	12.537	12.7492	28.73	33.635	31.1825	8.02879	48.5457	28.2873	15.7192	13.2663	14.4928	57.414	71.4068	64.4104	74.7853	65.4679	70.1266	14.2143	14.1107	14.1625	439.853	512.997	476.425	23.3037	25.2946	24.2991	56.5453	68.4471	62.4962
Mycth_108924	Sugar transporter, conserved site	14.4616	19.4333	16.9475	25.118	24.5574	24.8377	53.6033	55.4586	54.5309	23.5283	19.6779	21.6031	101.589	20.3735	60.9812	341.022	332.073	336.548	23.2659	21.0172	22.1416	15.1698	21.3171	18.2435	97.1025	95.9818	96.5422	21.1474	28.5962	24.8718	85.5044	61.9449	73.7246	83.6377	87.8728	85.7552
Mycth_109046	SANT, DNA-binding	52.0324	48.6262	50.3293	20.4845	23.3696	21.927	44.8373	43.6107	44.224	57.6208	56.3575	56.9892	40.3805	62.7127	51.5466	5.46255	5.68311	5.57283	36.5294	39.3503	37.9399	14.6051	12.7864	13.6958	14.0066	13.8399	13.9232	25.9071	31.7477	28.8274	22.6863	18.0501	20.3682	29.776	29.6646	29.7203
Mycth_109078	Zinc finger, CCHC-type	51.6817	50.1622	50.922	39.4093	42.1285	40.7689	58.8273	57.6151	58.2212	56.7434	55.7888	56.2661	59.9289	54.6563	57.2926	44.6774	45.2589	44.9681	48.4421	49.563	49.0025	48.8682	45.2885	47.0784	61.5508	57.7308	59.6408	54.8912	52.2826	53.5869	86.893	75.2698	81.0814	77.9673	75.5797	76.7735
Mycth_109194	Sugar transporter	38.8834	35.2636	37.0735	25.3975	30.4609	27.9292	42.9928	42.0796	42.5362	39.617	38.7035	39.1603	37.732	31.3917	34.5619	28.8888	29.8747	29.3818	27.4915	30.2033	28.8474	27.8962	26.1989	27.0475	62.1605	57.9273	60.0439	28.0605	25.1858	26.6231	39.5734	54.8406	47.207	33.8417	34.0381	33.9399
Mycth_109232	Chromo domain	12.2883	10.4243	11.3563	3.39709	4.00661	3.70185	5.25933	5.05573	5.15753	8.10523	7.41667	7.76095	2.81602	5.73568	4.27585	1.58799	1.92247	1.75523	5.71909	5.80413	5.76161	3.32995	2.98612	3.15803	4.62656	5.04727	4.83691	7.76553	8.25268	8.0091	6.72651	7.42733	7.07692	10.4031	8.03817	9.22064
Mycth_109373	XPA	39.345	35.6181	37.4815	31.9711	34.6189	33.295	38.7168	37.2051	37.961	37.3816	37.2545	37.3181	33.9385	38.0726	36.0056	22.4058	22.0138	22.2098	36.5437	38.2321	37.3879	39.1206	38.3417	38.7312	46.0117	47.3548	46.6833	36.1187	36.3581	36.2384	43.2621	56.5864	49.9242	42.0901	44.0615	43.0758
Mycth_109377	WD40 repeat	33.7529	41.966	37.8594	21.9437	26.4974	24.2205	36.3581	34.981	35.6695	35.0109	34.2365	34.6237	32.5285	33.7519	33.1402	23.3862	23.9057	23.646	28.5762	34.2547	31.4154	31.9637	26.926	29.4449	45.4969	48.2653	46.8811	35.5764	30.5031	33.0398	57.4634	60.7895	59.1264	44.9496	47.7719	46.3607
Mycth_109444	endoglucanase	36.1068	32.3671	34.2369	47.8678	44.204	46.0359	21.2975	24.1004	22.699	30.1892	30.0485	30.1189	18.9112	21.5255	20.2184	21.1137	20.7632	20.9385	159.241	165.844	162.542	31.1226	47.3057	39.2142	24.0423	24.7811	24.4117	68.6397	72.6283	70.634	16.2267	20.1759	18.2013	20.4001	25.1002	22.7502
Mycth_109499	MFS general substrate transporter	458.742	61.3755	260.059	800.655	914.697	857.676	41.6342	39.795	40.7146	24.5335	35.463	29.9983	91.3102	11.2226	51.2664	19.4014	19.9558	19.6786	120.926	71.9779	96.4521	99.1419	105.728	102.435	45.722	45.1946	45.4583	352.551	477.761	415.156	84.5482	97.7114	91.1298	117.736	133.56	125.648
Mycth_109510	Heat shock protein Hsp20	165.524	86.3555	125.94	132.571	133.499	133.035	355.579	358.837	357.208	293.127	318.301	305.714	803.443	173.831	488.637	490.529	484.007	487.268	889.541	698.145	793.843	591.521	207.554	399.537	344.912	342.237	343.575	11.9375	39.8254	25.8815	11.5643	13.1958	12.3801	15.5249	18.8972	17.2111
Mycth_109530	Mov34/MPN/PAD-1	113.297	117.014	115.156	104.837	101.762	103.299	142.682	141.448	142.065	148.394	140.06	144.227	138.779	131.691	135.235	159.979	170.052	165.016	72.1102	63.365	67.7376	90.2804	98.8191	94.5498	83.6759	82.8032	83.2395	49.8872	51.2691	50.5782	76.2877	104.582	90.4348	94.51	85.082	89.796
Mycth_109533	D-isomer specific 2-hydroxyacid dehydrogenase, NAD-binding	131.155	113.37	122.263	103.362	98.691	101.026	77.0284	83.6878	80.3581	95.0618	95.7712	95.4165	50.2881	71.386	60.8371	24.2255	27.2095	25.7175	49.9926	56.2268	53.1097	46.2551	47.8028	47.0289	32.4519	33.6176	33.0348	33.4484	42.4551	37.9518	44.7704	54.3041	49.5372	48.7179	43.0514	45.8846
Mycth_109542	Alternative oxidase	33.8479	274.353	154.101	833.379	761.513	797.446	709.711	737.907	723.809	628.297	569.331	598.814	878.321	536.947	707.634	411.682	434.813	423.248	370.937	308.537	339.737	1148.37	1408.03	1278.2	1047.57	1086.42	1066.99	201.132	42.0483	121.59	66.2088	75.7092	70.959	61.0022	58.9685	59.9854
Mycth_109566	cellobiohydrolase	26.9736	46.4658	36.7197	12.8225	12.684	12.7533	18.4955	16.4532	17.4744	26.5029	24.0255	25.2642	15.8514	49.0323	32.4418	32.5686	32.404	32.4863	2399.49	2608.43	2503.96	1601.49	2168.41	1884.95	27.1914	28.6511	27.9212	6105.83	6378.15	6241.99	39.8547	46.0294	42.9421	87.6386	74.4779	81.0582
Mycth_109620	Cytochrome b5	325.631	548.279	436.955	733.769	760.848	747.309	701.46	687.298	694.379	702.562	605.741	654.151	635.688	716.783	676.235	2253.96	2252.13	2253.04	632.705	440.275	536.49	1309.25	1249.4	1279.33	849.565	840.82	845.192	763.153	382.616	572.885	238.706	486.259	362.482	307.359	309.463	308.411
Mycth_109638	Sterol desaturase	243.222	484.584	363.903	1923.33	1980.12	1951.73	534.016	529.454	531.735	636.125	702.778	669.452	538.475	511.286	524.88	3440.35	3564.11	3502.23	319.657	229.663	274.66	693.429	630.132	661.781	179.729	187.881	183.805	126.257	63.7573	95.0072	55.3208	80.0475	67.6841	47.4255	48.9024	48.164
Mycth_109756		22.9112	19.6806	21.2959	25.2663	23.8644	24.5654	16.904	16.6121	16.7581	21.3148	21.931	21.6229	18.0926	18.9402	18.5164	20.4536	20.4639	20.4587	17.3082	17.6809	17.4946	29.128	34.7342	31.9311	28.1152	27.5189	27.817	15.7719	14.2938	15.0329	29.5976	33.9668	31.7822	38.326	37.6917	38.0088
Mycth_109790	Region of unknown function DUF1936	144.412	262.713	203.562	26.7525	26.5165	26.6345	8.50079	8.13361	8.3172	8.21024	9.204	8.70712	8.2514	10.6637	9.45755	37.2344	39.6556	38.445	80.9427	70.0067	75.4747	17.0631	20.0847	18.5739	175.501	163.725	169.613	28.0915	19.1001	23.5958	139.049	172.744	155.896	104.102	94.8436	99.4727
Mycth_109795		703.255	544.236	623.745	459.785	450.208	454.996	315.035	327.514	321.274	465.964	412.585	439.275	219.663	511.067	365.365	134.218	145.342	139.78	328.391	289.855	309.123	364.384	433.826	399.105	174.887	177.058	175.973	239.319	314.059	276.689	339.122	256.517	297.819	310.196	311.884	311.04
Mycth_109817	Zinc finger, ZZ-type	53.0491	48.1983	50.6237	37.5256	38.6745	38.1001	33.4743	34.1414	33.8078	41.4664	36.5362	39.0013	27.2523	41.9013	34.5768	35.12	34.3484	34.7342	37.9605	38.4033	38.1819	46.3296	49.9182	48.1239	18.8301	19.2326	19.0314	42.6855	41.6276	42.1565	36.8727	38.5849	37.7288	39.8842	41.0035	40.4439
Mycth_109821	chitosanase	93.7516	185.873	139.812	43.8171	42.5971	43.2071	34.7666	38.3406	36.5536	136.455	131.399	133.927	24.4653	240.851	132.658	33.5528	37.6278	35.5903	302.703	280.793	291.748	43.6085	45.2259	44.4172	316.023	305.937	310.98	374.704	343.8	359.252	307.956	383.939	345.948	124.577	111.198	117.888
Mycth_109870	FAD linked oxidase, N-terminal	384.651	596.127	490.389	729.423	733.216	731.32	71.0874	74.2801	72.6838	178.594	238.618	208.606	101.2	240.827	171.014	15.6445	15.5169	15.5807	440.801	394.237	417.519	885.252	667.587	776.419	345.239	337.506	341.373	258.787	343.767	301.277	289.163	310.736	299.949	167.772	161.849	164.81
Mycth_109876	DSS1/SEM1	290.665	235.942	263.304	391.571	302.16	346.865	200.494	222.705	211.6	210.931	231.729	221.33	262.462	269.9	266.181	134.693	139.472	137.083	215.806	183.638	199.722	220.736	254.383	237.559	107.591	113.811	110.701	124.114	138.046	131.08	149.124	172.418	160.771	187.194	161.997	174.596
Mycth_109897	TonB box, conserved site	57.2621	26.4103	41.8362	42.3899	43.9068	43.1483	27.6759	28.7556	28.2158	71.533	57.057	64.295	21.8682	69.0106	45.4394	16.1987	14.6555	15.4271	65.5343	64.7167	65.1255	33.609	26.7276	30.1683	154.244	160.024	157.134	90.1926	67.3181	78.7554	102.341	128.907	115.624	170.415	162.112	166.264
Mycth_109914		85.1781	109.784	97.481	126.185	99.1016	112.644	73.7061	79.1547	76.4304	41.6277	64.2528	52.9403	59.4572	44.9435	52.2004	16.6114	14.2088	15.4101	129.382	124.976	127.179	77.4498	111.776	94.6129	33.6891	34.8476	34.2683	5.10352	9.33416	7.21884	20.7536	25.5813	23.1674	12.3017	12.8587	12.5802
Mycth_10995	NAD-dependent histone deacetylase, silent information regulator Sir2	35.9656	42.3796	39.1726	37.9077	42.6064	40.257	38.671	37.3886	38.0298	42.9476	42.1441	42.5458	36.5048	45.4883	40.9966	56.7777	56.3951	56.5864	40.82	45.3486	43.0843	53.527	47.7486	50.6378	48.5002	44.0681	46.2842	40.6102	35.5996	38.1049	47.6309	43.3597	45.4953	44.7185	45.0542	44.8864
Mycth_109978	Pyruvate carboxyltransferase	257.923	300.123	279.023	67.9279	67.4868	67.7073	155.008	157.323	156.166	136.483	143.897	140.19	174.196	138.382	156.289	113.997	115.435	114.716	52.0744	53.6328	52.8536	59.9181	66.9187	63.4184	392.228	382.622	387.425	41.8413	42.1701	42.0057	346.007	482.585	414.296	131.937	121.482	126.709
Mycth_110022	Aldo/keto reductase	218.759	184.724	201.742	154.943	145.073	150.008	260.011	257.499	258.755	269.955	266.606	268.28	253.401	242.416	247.908	117.137	118.017	117.577	174.15	185.441	179.796	218.748	275.326	247.037	51.1561	48.053	49.6045	224.588	247.595	236.092	44.7825	54.6332	49.7079	54.6587	57.7791	56.2189
Mycth_110028	Basic helix-loop-helix dimerisation region bHLH	120.419	904.595	512.507	469.785	482.04	475.913	614.788	626.824	620.806	944.359	782.098	863.228	784.651	1016.54	900.595	1193.6	1217.8	1205.7	1239.72	1186.6	1213.16	507.861	371.649	439.755	4085.07	4243	4164.04	1590.35	204.673	897.512	26.5786	108.329	67.4539	18.9881	20.9948	19.9915
Mycth_110038		7.33324	13.3627	10.348	23.7463	18.9743	21.3603	16.3639	15.5643	15.9641	13.0441	8.18061	10.6123	17.0401	13.9255	15.4828	17.7087	16.9644	17.3366	21.7969	28.5027	25.1498	13.0569	17.4865	15.2717	105.052	102.199	103.626	13.9607	5.41936	9.69002	78.7389	47.1044	62.9217	96.1475	96.2177	96.1826
Mycth_110042	Protein of unknown function UPF0005	150.442	134.656	142.549	159.769	173.369	166.569	93.4964	96.6759	95.0862	104.238	101.309	102.774	93.18	115.195	104.187	173.866	183.888	178.877	235.471	239.344	237.408	179.858	178.175	179.017	130.216	125.533	127.874	227.956	216.642	222.299	156.321	180.784	168.553	165.913	165.614	165.763
Mycth_110061	Glycoside Hydrolase Family 16 protein	130.956	111.147	121.052	208.509	235.434	221.971	86.2365	85.9203	86.0784	106.944	101.372	104.158	66.4408	149.796	108.118	4.25508	2.7248	3.48994	370.948	344.287	357.617	127.466	97.1345	112.3	73.0029	71.6893	72.3461	130.433	100.984	115.709	71.8605	96.1594	84.01	108.147	100.365	104.256
Mycth_110187	Cytochrome P450	133.766	183.725	158.746	584.172	555.235	569.703	433.357	439.534	436.445	391.563	367.485	379.524	412.69	384.613	398.652	661.769	642.829	652.299	312.526	234.512	273.519	502.839	472.8	487.819	90.4168	85.8601	88.1385	53.1567	46.5459	49.8513	58.6467	52.3644	55.5055	28.6798	32.491	30.5854
Mycth_110298		126.93	134.449	130.689	60.8939	65.9229	63.4084	86.296	85.6366	85.9663	99.7528	91.6541	95.7035	84.1676	99.5705	91.869	46.6489	44.7312	45.6901	82.4652	98.775	90.6201	87.5847	80.7433	84.164	83.3708	76.25	79.8104	95.5359	102.518	99.0268	83.7095	77.6463	80.6779	62.0039	75.784	68.894
Mycth_110317	L-lactate dehydrogenase	55.8309	30.0471	42.939	98.1696	76.5195	87.3446	73.3238	66.7903	70.0571	61.8095	47.3021	54.5558	58.5688	79.6083	69.0885	46.2987	42.3388	44.3188	39.6585	35.6459	37.6522	55.8363	48.0294	51.9329	114.998	109.567	112.282	275.899	186.521	231.21	97.0743	78.2933	87.6838	134.875	129.349	132.112
Mycth_110470		3.86576	9.39575	6.63076	2.68894	2.24641	2.46768	2.53755	2.41076	2.47416	1.556	3.16833	2.36216	1.31438	1.17939	1.24689	0.613099	0.474444	0.543771	368.648	395.58	382.114	23.4492	32.2866	27.8679	57.9197	59.9944	58.957	461.879	724.501	593.19	286.951	322.42	304.686	93.606	100.23	96.918
Mycth_110475		77.1538	63.4669	70.3104	62.6741	67.2332	64.9536	77.5216	77.3141	77.4178	76.0221	74.7457	75.3839	68.3091	82.7675	75.5383	78.2248	74.8762	76.5505	64.3667	71.0133	67.69	88.9785	81.2434	85.1109	69.7811	66.2092	67.9952	59.0144	53.7645	56.3894	77.284	86.3779	81.831	66.9282	72.9151	69.9217
Mycth_110510		631.55	354.831	493.19	776.761	705.103	740.932	479.49	511.67	495.58	510.863	588.726	549.795	411.921	499.953	455.937	436.422	448.714	442.568	697.871	598.179	648.025	453.709	411.999	432.854	28.2487	26.8645	27.5566	30.0894	35.9177	33.0035	34.5725	41.2996	37.9361	44.0155	34.3324	39.174
Mycth_110532	Heat shock protein Hsp20	224.732	136.921	180.827	350.283	355.816	353.05	671.248	671.427	671.337	522.756	591.083	556.92	1563.71	351.121	957.415	2001.4	2095.3	2048.35	570.376	357.611	463.994	322.264	167.134	244.699	99.6737	99.1945	99.4341	10.9345	25.1338	18.0341	19.4555	18.4147	18.9351	25.1591	34.1147	29.6369
Mycth_110536	HRDC-like	82.6379	74.1893	78.4136	137.404	110.106	123.755	62.8587	63.136	62.9973	60.8124	64.0422	62.4273	65.8196	68.8091	67.3143	55.6366	58.2764	56.9565	84.7699	76.684	80.7269	100.412	116.223	108.317	24.9847	29.1726	27.0787	58.1003	65.6287	61.8645	69.3411	71.7988	70.57	63.4116	67.1698	65.2907
Mycth_110640	Globin-like	73.0053	375.317	224.161	543.912	499.444	521.678	408.102	426.361	417.231	471.289	331.232	401.26	476.65	602.458	539.554	960.861	1017.66	989.26	158.947	121.768	140.358	582.185	560.975	571.58	378.654	395.22	386.937	149.037	37.1242	93.0806	0.586322	2.50074	1.54353	1.09449	0.516022	0.805256
Mycth_110651	Glycoside Hydrolase Family 61G protein	0.867712	7.60702	4.23737	0	0.0706207	0.0353104	0	0.0348213	0.0174106	0.0755975	0.169325	0.122462	0.0334499	0.0700339	0.0517419	0	0	0	2110.62	2231.13	2170.88	207.004	324.406	265.705	20.114	16.5042	18.3091	3192.96	2571.83	2882.39	17.4666	30.8488	24.1577	238.132	238.51	238.321
Mycth_110670	Methyltransferase type 11	122.254	106.082	114.168	157.901	168.794	163.348	185.91	193.565	189.738	189.514	174.271	181.893	161.148	130.525	145.836	128.692	122.575	125.633	110.713	90.8602	100.786	132.78	129.108	130.944	59.7129	58.7563	59.2346	44.8057	53.6217	49.2137	52.2928	60.9215	56.6072	44.46	46.4181	45.4391
Mycth_110674	Carbohydrate-Binding Module Family 50 protein	448.998	377.053	413.025	715.546	653.706	684.626	377.559	389.948	383.753	491.212	547.514	519.363	475.81	706.451	591.131	108.674	108.781	108.728	235.096	216.297	225.697	218.593	202.718	210.655	218.652	221.399	220.025	159.362	124.15	141.756	97.1451	114.847	105.996	48.1549	48.0304	48.0927
Mycth_110717	Nascent polypeptide-associated complex NAC	448.358	444.227	446.292	457.498	415.456	436.477	569.426	575.335	572.38	626.421	640.079	633.25	581.119	567.663	574.391	486.862	470.783	478.822	354.561	315.795	335.178	486.026	468.337	477.181	317.362	333.776	325.569	287.998	326.384	307.191	375.355	478.827	427.091	460.45	447.617	454.034
Mycth_110792	Yippee-like protein	29.4291	25.5958	27.5124	41.4997	43.6325	42.5661	34.1337	33.6922	33.913	20.7857	24.1506	22.4681	48.5936	18.2979	33.4457	44.3231	43.1411	43.7321	53.6518	49.5096	51.5807	37.4666	38.0401	37.7533	69.9884	66.7101	68.3493	33.5724	33.8801	33.7262	70.4795	54.3468	62.4131	80.5917	80.1344	80.3631
Mycth_110806	pectin lyase-like protein	6.01221	6.75367	6.38294	6.40233	6.65583	6.52908	3.84401	4.66364	4.25382	4.62492	5.09552	4.86022	4.47996	4.28455	4.38226	2.52827	0.958283	1.74328	15.7409	15.2325	15.4867	5.02009	5.73858	5.37933	8.72334	7.53294	8.12814	18.8672	13.7435	16.3053	9.19938	6.24217	7.72078	3.50655	4.36714	3.93685
Mycth_110817	Ribosomal protein 60S	1000.83	1073.49	1037.16	1218.7	999.724	1109.21	1299.56	1391.79	1345.68	1562.9	1559.18	1561.04	1395.4	1303.09	1349.25	1537.19	1613.8	1575.49	471.82	399.656	435.738	782.23	875.287	828.759	580.302	549.859	565.08	264.869	323.724	294.297	575.512	744.776	660.144	859.387	769.783	814.585
Mycth_110821		659.511	613.996	636.754	644.169	702.894	673.532	762.228	765.025	763.627	868.604	744.691	806.647	574.679	748.862	661.771	639.424	652.176	645.8	895.181	841.793	868.487	694.51	641.444	667.977	433.493	446.382	439.938	338.012	281.012	309.512	266.157	341.484	303.821	471.495	456.575	464.035
Mycth_110871	Isocitrate lyase and phosphorylmutase	37.5154	10.7564	24.1359	29.368	25.4492	27.4086	446.817	449.329	448.073	216.597	246.928	231.763	919.621	117.208	518.414	335.226	328.152	331.689	11.8992	14.2329	13.066	20.6183	23.7206	22.1695	233.742	224.695	229.218	21.6382	28.8525	25.2453	166.351	134.968	150.66	245.436	255.96	250.698
Mycth_110897	WD40 repeat	69.3333	68.4828	68.908	66.3555	74.0024	70.1789	70.7097	69.3904	70.05	60.4013	63.058	61.7296	74.9131	71.5564	73.2347	45.0222	44.1127	44.5674	63.3779	72.0083	67.6931	68.3835	68.1571	68.2703	41.0571	41.1722	41.1147	60.7112	49.0234	54.8673	54.87	46.4182	50.6441	63.1782	61.0156	62.0969
Mycth_110931	D-isomer specific 2-hydroxyacid dehydrogenase, NAD-binding	164.291	54.0288	109.16	923.148	861.123	892.135	747.304	766.475	756.889	239.196	360.471	299.834	1319.8	154.05	736.925	181.625	178.091	179.858	572.118	546.823	559.47	155.519	204.721	180.12	830.872	830.492	830.682	846.766	1423.73	1135.25	592.49	733.387	662.939	1042.34	1127.56	1084.95
Mycth_110951	Peptidase aspartic, active site	2.10799	3.8235	2.96575	0.763686	0.450355	0.60702	1.48256	1.33235	1.40745	0.602615	0.323941	0.463278	0.533282	0.781572	0.657427	0	0	0	0.925453	0.607746	0.766599	0.61792	0.626393	0.622156	7.62252	9.86707	8.74479	0.619669	1.9314	1.27553	3.22547	3.18132	3.20339	0.370523	1.1355	0.753009
Mycth_110956	Flavoprotein pyridine nucleotide cytochrome reductase	63.3659	112.884	88.1251	186.101	182.728	184.414	162.347	171.239	166.793	111.967	115.888	113.927	273.305	91.8261	182.565	149.575	149.89	149.732	138.568	124.805	131.687	117.9	123.299	120.6	391.811	385.564	388.688	123.763	41.6346	82.6986	53.8933	35.6952	44.7942	65.6274	61.7736	63.7005
Mycth_111030	Carbonic anhydrase	13.9445	12.2552	13.0999	49.9281	47.0518	48.49	74.9528	79.1103	77.0316	38.4004	52.7255	45.5629	127.026	27.899	77.4626	16.3397	16.8242	16.582	36.9083	30.007	33.4577	79.8413	135.159	107.5	3.94354	3.36451	3.65402	77.2259	67.4965	72.3612	4.22335	5.81674	5.02005	7.68159	6.34983	7.01571
Mycth_111035	Peptidase M14, carboxypeptidase A	6.39938	11.6683	9.03386	2.21262	2.50409	2.35835	0.758013	0.596062	0.677038	4.62164	6.68029	5.65097	1.00884	2.11221	1.56053	8.30932	8.11968	8.2145	2.03464	2.3046	2.16962	0.789836	0.747289	0.768563	37.4947	40.9899	39.2423	0.70155	0.493749	0.59765	7.53108	11.0563	9.29367	1.56291	2.24969	1.9063
Mycth_111036	Hypothetical protein	122.359	29.1462	75.7526	38.0652	36.1977	37.1315	14.5069	15.4641	14.9855	43.6214	37.0765	40.3489	8.06713	25.94	17.0035	8.28618	6.43457	7.36037	29.0197	27.1771	28.0984	6.33524	5.79606	6.06565	309.041	316.213	312.627	146.397	155.508	150.952	408.665	337.908	373.287	810.201	858.375	834.288
Mycth_111073	Ferritin/ribonucleotide reductase-like	15.1308	10.0647	12.5977	27.9088	29.7958	28.8523	27.4118	25.8157	26.6137	20.6445	22.153	21.3988	33.1578	14.6408	23.8993	41.3559	41.6734	41.5146	52.6999	57.8779	55.2889	105.665	66.4759	86.0705	77.7488	77.8603	77.8046	160.589	205.948	183.269	79.3844	110.785	95.0849	75.0303	75.8853	75.4578
Mycth_111088	Glycoside Hydrolase Family 61I protein (cellobiose dehydrogenase)	11.8689	8.75054	10.3097	4.12457	5.80106	4.96282	6.28558	7.26782	6.7767	9.06095	8.60786	8.8344	6.67052	5.75285	6.21168	1.54231	2.13335	1.83783	78.8125	71.5226	75.1676	4.57211	7.51042	6.04126	16.0556	16.609	16.3323	3792.61	3087.51	3440.06	26.4093	33.6022	30.0057	228.431	208.94	218.686
Mycth_111107	Nucleosome assembly protein (NAP)	218.62	204.209	211.414	162.589	174.714	168.651	202.169	208.719	205.444	222.244	209.576	215.91	174.509	230.153	202.331	161.211	161.746	161.478	150.852	145.704	148.278	173.707	168.499	171.103	200.581	195.91	198.245	155.697	154.135	154.916	185.734	259.696	222.715	197.988	200.901	199.444
Mycth_111172		9.12447	11.7505	10.4375	12.8258	14.6592	13.7425	13.134	12.1109	12.6225	16.4435	14.134	15.2888	16.9523	12.2176	14.5849	12.3407	12.6782	12.5095	51.5952	61.3464	56.4708	30.313	20.1724	25.2427	63.3943	66.4848	64.9396	9.74805	7.80273	8.77539	48.6604	57.1954	52.9279	55.6523	58.5869	57.1196
Mycth_111173		100.209	94.066	97.1377	54.2677	59.4499	56.8588	97.6819	96.8419	97.2619	140.419	149.416	144.918	122.566	83.3469	102.956	22.2872	18.5668	20.427	135.276	148.886	142.081	57.7401	55.894	56.817	380.652	380.952	380.802	136.549	119.271	127.91	168.602	122.243	145.423	167.578	153.922	160.75
Mycth_111214	ERG4/ERG24 ergosterol biosynthesis protein	117.596	132.713	125.155	48.4601	54.6644	51.5622	64.0941	63.1039	63.599	106.739	97.9148	102.327	32.4792	74.8703	53.6747	52.3879	51.8806	52.1342	369.311	381.805	375.558	60.1293	62.7743	61.4518	108.477	104.287	106.382	157.557	121.778	139.668	97.7713	122.142	109.957	39.7994	35.9503	37.8749
Mycth_111314	Protein of unknown function DUF706	121.716	133.434	127.575	14.6747	13.5989	14.1368	17.7897	19.5339	18.6618	14.467	8.91941	11.6932	31.2477	45.6124	38.43	13.0071	15.8237	14.4154	766.107	407.018	586.562	314.833	802.018	558.425	898.506	891.375	894.94	1122.05	713.661	917.855	313.573	795.346	554.459	386.921	305.682	346.301
Mycth_111331	Thiolase-like	141.458	131.052	136.255	167.119	152.439	159.779	144.146	145.812	144.979	125.811	144.034	134.923	196.584	175.715	186.149	250.602	246.825	248.713	141.209	135.958	138.583	159.838	200.8	180.319	126.571	128.968	127.77	121.682	136.281	128.982	115.558	86.9756	101.267	130.14	123.556	126.848
Mycth_111372	endoglucanase	3.08588	4.44667	3.76628	5.76369	6.88574	6.32472	8.39188	9.01529	8.70359	5.8027	6.12618	5.96444	19.0692	4.2424	11.6558	4.92434	4.59887	4.7616	1084.83	1119.25	1102.04	304.445	482.125	393.285	0.205215	0.427982	0.316599	127.102	182.431	154.767	0.475673	0	0.237837	0.72321	0.591022	0.657116
Mycth_111377		109.661	120.262	114.961	112.851	117.332	115.091	92.9831	88.3966	90.6899	133.915	126.939	130.427	64.6513	127.91	96.2809	111.26	115.138	113.199	98.6943	93.6449	96.1696	121.068	118.183	119.626	96.3099	105.62	100.965	123.989	131.903	127.946	143.78	183.146	163.463	120.941	105.406	113.174
Mycth_111388	Cellobiose dehydrogenase family protein	5.61146	6.63232	6.12189	4.07075	3.77397	3.92236	5.58503	5.88984	5.73744	6.72704	5.31303	6.02004	5.60867	6.52382	6.06625	1.74923	2.1666	1.95791	1330.37	1538.12	1434.24	145.337	244.271	194.804	8.89141	8.70269	8.79705	1550.39	1347.01	1448.7	6.08369	6.68965	6.38667	23.5437	17.605	20.5744
Mycth_111405	Histone H4	1898.51	1753.7	1826.1	2869.49	2418.02	2643.75	1219.36	1327.72	1273.54	1798.53	1866.89	1832.71	1174.35	1568.73	1371.54	1029.7	1048.23	1038.97	1958.93	1639.18	1799.05	2129.5	2515.87	2322.68	1128.96	1096.18	1112.57	1668.65	1608.86	1638.75	1621.65	1840.73	1731.19	1852.73	1534.27	1693.5
Mycth_111425	Ribosomal protein L2	985.192	1149.86	1067.53	940.136	887.346	913.741	1192.49	1235.31	1213.9	1463.42	1440.72	1452.07	1168.66	1219.47	1194.06	1508.09	1497.51	1502.8	487.818	437.557	462.687	895.616	980.499	938.058	568.383	522.134	545.258	323.465	352.416	337.941	482.596	648.762	565.679	788.487	697.24	742.863
Mycth_111604	Haloacid dehalogenase-like hydrolase	48.2278	46.7413	47.4845	78.0732	70.7168	74.395	67.0282	66.056	66.5421	70.8664	72.8174	71.8419	84.2731	51.5893	67.9312	53.1399	55.2801	54.21	28.1358	28.6551	28.3954	57.526	55.7466	56.6363	28.4994	29.2784	28.8889	12.0719	17.9318	15.0019	23.0851	21.5652	22.3252	15.9262	19.0522	17.4892
Mycth_111645		25.8754	48.235	37.0552	38.1736	40.1934	39.1835	63.5616	63.6606	63.6111	45.1209	65.1342	55.1276	110.685	31.6905	71.1877	96.3447	102.51	99.4273	143.101	154.022	148.562	113.904	80.3627	97.1332	760.287	756.605	758.446	26.5039	15.0048	20.7543	47.2527	46.5776	46.9152	34.9911	35.2288	35.1099
Mycth_111741	Fungal specific transcription factor	16.643	15.5223	16.0827	16.9918	15.5406	16.2662	16.5166	18.8056	17.6611	18.2516	15.4958	16.8737	15.6079	15.2428	15.4254	8.28554	7.76386	8.0247	16.5311	15.2627	15.8969	12.3095	13.5034	12.9065	53.2546	55.1437	54.1991	10.046	10.3938	10.2199	47.9319	50.5244	49.2282	34.2646	33.2512	33.7579
Mycth_111770	Cytochrome c oxidase, subunit VIIa, fungal	436.644	463.75	450.197	966.636	969.268	967.952	807.368	782	794.684	747.995	680.244	714.119	806.866	1067.91	937.388	1753.94	1882	1817.97	422.46	351.547	387.003	1463.9	1372.26	1418.08	452.26	467.858	460.059	352.138	427.952	390.045	400.474	523.78	462.127	544.928	431.753	488.34
Mycth_111814	Cytidyltransferase-related	76.0203	71.0082	73.5143	87.8072	89.5842	88.6957	99.1745	96.6843	97.9294	93.4107	90.8493	92.13	101.923	74.9389	88.4311	99.6939	101.654	100.674	102.767	100.958	101.863	85.9759	74.8015	80.3887	127.213	129.173	128.193	54.8413	48.7998	51.8205	128.644	101.892	115.268	121.974	133.277	127.626
Mycth_111845		30.5683	24.229	27.3986	24.6696	27.5562	26.1129	15.4686	14.2679	14.8683	17.5909	21.1579	19.3744	9.90853	20.1663	15.0374	1.86126	1.63399	1.74763	21.1885	24.2417	22.7151	8.15918	7.77874	7.96896	82.2118	82.593	82.4024	76.7298	62.8712	69.8005	67.9412	96.3201	82.1306	55.9796	47.9923	51.986
Mycth_111934	Thiolase-like	321.645	100.98	211.313	425.885	470.466	448.176	310.977	293.914	302.445	206.666	170.008	188.337	203.506	131.181	167.343	100.903	100.816	100.859	87.5057	83.5738	85.5398	126.973	110.827	118.9	91.6671	91.7044	91.6857	91.603	86.6291	89.116	72.3189	104.334	88.3263	41.6687	46.1767	43.9227
Mycth_111987	Ubiquitin-conjugating enzyme, E2	309.195	287.024	298.11	268.063	260.551	264.307	223.749	226.522	225.136	225.011	237.993	231.502	220.375	240.897	230.636	100.491	110.339	105.415	228.151	217.306	222.729	246.767	251.133	248.95	86.1999	95.6509	90.9254	143.467	192.306	167.887	158.654	215.253	186.954	166.836	172.784	169.81
Mycth_112014	Alcohol dehydrogenase, zinc-containing, conserved site	151.852	87.0574	119.455	160.203	136.262	148.232	126.958	133.27	130.114	157.93	155.275	156.602	128.905	154.968	141.936	106.283	101.572	103.928	106.298	100.898	103.598	94.1205	142.58	118.35	27.1845	24.6674	25.9259	101.709	149.85	125.779	58.3072	39.9025	49.1048	72.036	65.5881	68.8121
Mycth_112025	Glutathione S-transferase, N-terminal	1333.75	981.765	1157.76	563.011	485.914	524.463	503.767	510.743	507.255	525.105	506.21	515.657	285.029	370.923	327.976	125.82	132.45	129.135	171.252	157.018	164.135	39.475	76.2593	57.8672	54.5383	52.1619	53.3501	4.50314	7.51704	6.01009	32.5274	26.0126	29.27	17.5254	13.807	15.6662
Mycth_112050	xylanase	4.2159	5.13057	4.67324	4.38621	3.54118	3.96369	1.92602	2.15601	2.04101	3.72481	2.12634	2.92557	3.6463	4.61108	4.12869	0.634976	0.916061	0.775519	251.06	261.045	256.052	80.6131	148.561	114.587	4.52894	3.89802	4.21348	219.088	181.448	200.268	6.76324	6.16115	6.4622	9.0697	8.64383	8.85677
Mycth_112051	Cytochrome P450	107.877	111.49	109.683	13.6849	12.3595	13.0222	1.98134	1.80568	1.89351	3.92015	6.80486	5.3625	2.9873	2.72373	2.85552	22.6021	22.9053	22.7537	9.92929	11.165	10.5472	1.53531	1.34413	1.43972	237.927	240.363	239.145	1.43967	1.81773	1.6287	88.5925	102.952	95.772	1.96677	3.16327	2.56502
Mycth_112080		278.227	488.566	383.396	247.592	234.317	240.954	69.4144	68.1191	68.7667	40.5025	80.536	60.5193	25.8024	37.4114	31.6069	75.4614	77.0567	76.2591	36.2787	33.706	34.9924	51.8969	83.8782	67.8876	53.8116	54.6243	54.218	1.77737	2.33093	2.05415	18.3664	20.7441	19.5553	13.0797	12.2089	12.6443
Mycth_112086	Heat shock protein DnaJ, cysteine-rich region	46.0025	50.0639	48.0332	74.4618	67.4983	70.9801	48.9986	44.3268	46.6627	48.1171	63.0283	55.5727	59.4448	49.4307	54.4378	56.4398	61.7851	59.1125	43.0443	29.3616	36.203	79.518	93.8138	86.6659	48.1395	58.3237	53.2316	13.297	14.8448	14.0709	28.0494	39.5383	33.7938	26.9733	16.5822	21.7778
Mycth_112089	Glycoside Hydrolase Family 61A protein	3.8436	17.6815	10.7626	0.0538151	0.0476031	0.0507091	0.0522361	0.140831	0.0965336	0.101916	0.639165	0.37054	0	0.141623	0.0708113	11.0923	11.4269	11.2596	7290.53	6995.3	7142.91	161.023	378.901	269.962	18.3924	17.4407	17.9165	1430.1	1481.41	1455.76	2.95478	3.81711	3.38595	44.4128	36.007	40.2099
Mycth_112121	Thiamine pyrophosphate enzyme, C-terminal TPP-binding	363.616	371.537	367.577	1026.61	1007.47	1017.04	1112.53	1086.94	1099.74	909.299	675.473	792.386	801.364	962.325	881.845	1688.14	1718.48	1703.31	916.658	814.28	865.469	224.143	209.879	217.011	943.083	933.66	938.371	395.242	129.345	262.293	416.548	453.407	434.977	570.126	551.823	560.974
Mycth_112136	Histone H2B	1236.23	1199.39	1217.81	1399.19	1551.81	1475.5	1398.55	1426.83	1412.69	1823.8	1772.55	1798.17	1021.36	1172.72	1097.04	1298.87	1326.45	1312.66	1014.17	969.04	991.607	1679.88	1638.98	1659.43	1828.89	1830.77	1829.83	1041.5	1051.13	1046.32	1355.39	1756.69	1556.04	795.928	768.991	782.46
Mycth_112137	Histone H2A	2327.15	2146.7	2236.92	3799.45	3376.13	3587.79	2013.32	2133.53	2073.42	2764.01	2725.57	2744.79	1607.23	2148.06	1877.64	1904.86	1952.89	1928.88	1707.69	1399.28	1553.49	2556.49	2727.23	2641.86	1594.67	1503.32	1549	1403.48	1441.61	1422.55	2081.38	2453.8	2267.59	1198.33	1178.39	1188.36
Mycth_112159	Squalene/phytoene synthase	94.981	88.6703	91.8257	79.5544	82.8744	81.2144	69.5253	71.9315	70.7284	83.6736	78.0425	80.8581	52.0528	77.2097	64.6312	51.2047	53.3719	52.2883	55.5785	49.2677	52.4231	77.2173	76.56	76.8886	43.0879	44.2546	43.6713	46.5828	55.3065	50.9447	42.1427	54.1336	48.1382	23.5682	23.92	23.7441
Mycth_112204	ATPase, F0 complex, subunit C	196.881	261.077	228.979	611.08	618.126	614.603	2354.4	2343.12	2348.76	1218.88	961.541	1090.21	2086.05	786.377	1436.21	1912.2	1951.22	1931.71	92.7314	98.6249	95.6782	108.251	145.098	126.675	211.907	214.886	213.397	308.521	533.423	420.972	390.346	322.883	356.615	557.106	574.013	565.56
Mycth_112227	D-xylulose 5-phosphate/D-fructose 6-phosphate phosphoketolase	44.2794	46.7409	45.5102	885.682	915.738	900.71	521.176	495.859	508.518	372.252	334.965	353.608	610.272	573.725	591.998	2070.23	2069.99	2070.11	316.338	202.88	259.609	303.256	289.367	296.312	304.811	301.598	303.205	103.242	53.4908	78.3662	26.3079	28.3136	27.3107	89.7314	91.7247	90.7281
Mycth_112306	Methionine synthase, vitamin-B12 independent	38.2327	42.5476	40.3901	39.1759	41.0407	40.1083	28.7049	30.6816	29.6932	37.0508	38.8959	37.9733	25.7591	31.8155	28.7873	74.6757	75.8118	75.2438	57.8009	60.8926	59.3468	67.33	83.6553	75.4927	12.8684	12.9569	12.9127	30.2633	46.405	38.3342	15.741	11.1878	13.4644	17.5158	17.2551	17.3854
Mycth_112322	Globin, subset	54.8589	257.576	156.217	1286.73	1213.11	1249.92	1623.14	1647.14	1635.14	665.566	905.416	785.491	1869.51	812.463	1340.99	3553.87	3409.88	3481.87	275.202	161.209	218.206	3478.47	3041.93	3260.2	93.8555	84.4162	89.1358	42.6216	36.6208	39.6212	6.10795	6.11979	6.11387	5.62526	6.77616	6.20071
Mycth_112329	Sterol desaturase	210.54	312.9	261.72	556.223	549.31	552.766	228.02	225.569	226.794	296.611	278.371	287.491	197.165	247.403	222.284	411.429	430.59	421.01	244.914	215.49	230.202	451.772	462.969	457.37	130.195	130.869	130.532	207.745	187.977	197.861	60.8546	74.6624	67.7585	47.1095	46.0116	46.5606
Mycth_112362	Regulator of G protein signalling superfamily	436.209	633.234	534.722	51.9814	65.703	58.8422	13.5611	14.8672	14.2142	38.2331	59.7732	49.0032	5.25344	17.3728	11.3131	59.4311	58.396	58.9135	1.37355	2.23025	1.8019	0.117579	0.408655	0.263117	399.138	377.784	388.461	0.0866289	1.71504	0.900836	192.559	176.415	184.487	16.1655	15.5412	15.8533
Mycth_112363	Peptidase C14, caspase catalytic	179.343	175.465	177.404	316.129	324.027	320.078	149.56	150.325	149.943	213.161	275.006	244.083	176.145	382.209	279.177	60.1544	56.0021	58.0782	116.867	114.258	115.562	166.939	143.483	155.211	98.3228	98.93	98.6264	61.4917	67.3296	64.4106	81.0069	72.6168	76.8119	58.686	58.7073	58.6966
Mycth_112399	Carbohydrate-Binding Module Family 1 protein	6.53604	6.40818	6.47211	5.16241	5.24582	5.20412	5.54931	7.14566	6.34749	6.2215	6.80466	6.51308	6.82848	5.38936	6.10892	2.0623	1.50987	1.78609	230.084	222.798	226.441	12.2205	16.1325	14.1765	2.46696	2.38871	2.42784	153.233	108.728	130.98	3.8562	3.54498	3.70059	4.96797	5.26522	5.11659
Mycth_112411	Cytochrome b5	116.767	157.958	137.362	138.011	128.504	133.258	92.9577	92.3302	92.6439	96.6646	113.602	105.133	74.5957	70.0609	72.3283	103.314	98.3854	100.85	165.12	163.659	164.39	118.588	110.644	114.616	99.6603	96.4726	98.0665	146.005	136.977	141.491	103.148	123.755	113.452	120.721	126.579	123.65
Mycth_112442	Proteasome alpha-subunit, conserved site	170.311	172.907	171.609	166.151	169.458	167.804	162.039	161.472	161.755	166.304	174.416	170.36	153.099	203.261	178.18	132.931	136.698	134.815	168.063	153.288	160.675	173.418	189.303	181.361	63.5898	62.1237	62.8568	109.513	122.909	116.211	103.602	87.72	95.6609	114.688	110.436	112.562
Mycth_112471	Oxidoreductase, N-terminal	207.597	186.586	197.092	134.614	114.452	124.533	65.9757	69.8839	67.9298	93.6856	103.966	98.8257	55.0169	108.278	81.6472	40.6236	39.2148	39.9192	292.988	294.851	293.92	211.128	273.016	242.072	54.8245	49.4979	52.1612	247.362	391.979	319.671	42.1937	31.0729	36.6333	52.2669	48.4046	50.3358
Mycth_112491	Sugar transporter	135.851	120.215	128.033	422.151	336.021	379.086	258.466	248.168	253.317	94.1262	88.1439	91.135	260.052	185.29	222.671	2275.84	2278.78	2277.31	7.76211	4.39686	6.07948	6.89513	9.79323	8.34418	39.8371	41.4902	40.6637	1.56312	1.10522	1.33417	28.833	27.8342	28.3336	9.03007	12.8446	10.9373
Mycth_112498	MFS general substrate transporter	64.1711	65.1521	64.6616	83.6086	89.5831	86.5959	18.4836	21.1509	19.8172	22.2057	26.7255	24.4656	16.008	16.5968	16.3024	51.8222	50.6991	51.2606	46.9236	46.8019	46.8627	115.855	113.878	114.866	88.6368	90.9109	89.7739	57.6176	70.793	64.2053	71.9182	84.2957	78.1069	53.4058	58.9709	56.1884
Mycth_112612	Coproporphyrinogen III oxidase	86.989	256.555	171.772	898.917	829.065	863.991	538.071	542.13	540.101	318.091	359.793	338.942	632.198	388.446	510.322	1954.19	1973.14	1963.66	170.644	144.933	157.789	631.484	519.905	575.695	91.0452	95.8786	93.4619	77.404	56.2863	66.8451	36.1996	38.6417	37.4206	39.5857	45.1787	42.3822
Mycth_112686	Heat shock protein Hsp70	991.411	1141.93	1066.67	946.995	1015.84	981.415	958.085	939.395	948.74	939.245	892.181	915.713	1266.03	696.097	981.065	2097.92	2165.37	2131.65	1597.68	1484.51	1541.1	1132.57	965.904	1049.24	1876.49	1841.74	1859.11	120.319	130.677	125.498	371.669	308.443	340.056	391.361	456.197	423.779
Mycth_112699	Transferase	443.859	463.151	453.505	141.136	145.343	143.239	310.565	298.511	304.538	478.57	429.87	454.22	153.831	350.09	251.961	107.991	98.1981	103.094	137.726	134.674	136.2	51.268	58.9491	55.1085	61.4905	60.9755	61.233	16.8237	19.5356	18.1796	73.8751	51.8306	62.8529	9.74927	13.2395	11.4944
Mycth_112700	Histone H2A	261.458	257.092	259.275	252.271	261.642	256.956	208.659	214.404	211.532	259.327	245.781	252.554	171.792	304.808	238.3	192.183	199.208	195.696	240.394	222.415	231.405	314.399	330.62	322.51	247.185	247.529	247.357	328.077	341.116	334.596	366.757	418.127	392.442	332.629	328.689	330.659
Mycth_112714	Pyridine nucleotide-disulphide oxidoreductase, class-II	172.238	172.101	172.169	4.9097	4.43738	4.67354	0	0	0	0.741148	1.35822	1.04968	0	0.312092	0.156046	3.47191	3.55121	3.51156	2.71616	4.10536	3.41076	0.0287868	0.0291815	0.0289842	324.188	342.648	333.418	0.123721	0.449886	0.286804	227.68	191.091	209.385	9.1658	9.65405	9.40993
Mycth_112716	PaaX-like, N-terminal	17.8178	19.1654	18.4916	15.3899	15.1478	15.2688	20.2919	21.7668	21.0294	17.9	19.3201	18.6101	20.6486	21.616	21.1323	11.3586	11.8662	11.6124	13.8742	14.1234	13.9988	27.8199	27.9825	27.9012	9.50682	12.26	10.8834	20.5411	24.0729	22.307	21.1907	16.3455	18.7681	15.5379	17.5918	16.5648
Mycth_112802	Crotonase, core	346.115	56.1465	201.131	718.656	722.555	720.606	67.6102	71.3036	69.4569	39.1132	58.8275	48.9704	213.578	17.1063	115.342	40.2296	40.7612	40.4954	112.705	69.4623	91.0839	77.0776	79.0033	78.0405	22.0007	20.0571	21.0289	121.501	135.821	128.661	34.7341	26.178	30.456	42.9383	48.9112	45.9248
Mycth_112805	Condensation domain	167.808	20.5475	94.178	236.172	288.706	262.439	24.9824	23.3019	24.1422	12.1407	17.211	14.6759	67.0244	4.21931	35.6218	8.60759	8.48484	8.54621	48.1995	33.6157	40.9076	20.4835	20.281	20.3822	9.8877	9.24501	9.56636	67.6901	93.8125	80.7513	18.1327	10.3964	14.2646	43.1018	53.1395	48.1207
Mycth_112815	Cytochrome P450	57.9448	59.9797	58.9622	63.6351	65.7188	64.6769	1.4423	1.57795	1.51012	5.01627	5.94664	5.48145	1.48873	8.61413	5.05143	2.09169	2.05181	2.07175	53.4087	47.4536	50.4311	41.6093	31.5025	36.5559	559.933	575.774	567.854	1104.5	1505.34	1304.92	1377.15	1362.76	1369.95	239.244	233.492	236.368
Mycth_112824	NmrA-like	10.9385	115.901	63.4198	2.88845	3.02242	2.95544	4.71843	4.17892	4.44868	4.46954	3.40673	3.93814	2.39089	4.5732	3.48205	0.51402	0.607313	0.560667	16.4685	14.0161	15.2423	1.96661	2.77367	2.37014	23.9687	23.6283	23.7985	3.72386	5.70149	4.71267	8.71822	6.94826	7.83324	2.28157	2.01643	2.149
Mycth_112826		17.373	16.7564	17.0647	14.3509	16.2246	15.2878	24.9145	23.3202	24.1174	27.4109	25.2076	26.3092	27.5785	24.1227	25.8506	10.7949	10.4922	10.6435	11.5674	11.464	11.5157	14.487	15.9412	15.2141	4.62883	5.26824	4.94853	12.5857	15.209	13.8973	8.2894	5.28114	6.78527	12.5727	9.22607	10.8994
Mycth_112850	Tetratricopeptide region	67.7804	65.889	66.8347	43.8755	47.3581	45.6168	82.6404	81.5569	82.0986	68.9749	72.4217	70.6983	74.7828	76.3947	75.5888	45.708	46.0037	45.8558	41.2792	46.4012	43.8402	48.1678	49.8658	49.0168	29.9738	30.3625	30.1681	41.2161	46.0074	43.6118	48.3419	58.7178	53.5298	51.7899	53.6755	52.7327
Mycth_112889	Appr-1-p processing	158.887	121.835	140.361	121.667	124.987	123.327	137.39	144.799	141.095	139.711	123.46	131.586	125.368	202.149	163.759	98.7142	104.733	101.724	168.413	159.31	163.861	130.091	122.513	126.302	80.11	72.6766	76.3933	113.807	99.9126	106.86	87.3969	75.7416	81.5692	109.455	103.362	106.408
Mycth_112905	ATPase, P-type, K/Mg/Cd/Cu/Zn/Na/Ca/Na/H-transporter	12.9137	10.4454	11.6795	12.9815	13.3222	13.1518	15.8598	16.2138	16.0368	14.4872	12.181	13.3341	11.9963	17.6113	14.8038	4.80498	5.15039	4.97768	9.10165	9.34684	9.22424	5.53602	7.1676	6.35181	86.0081	82.743	84.3755	149.568	105.219	127.394	107.27	67.0984	87.1844	195.748	203.242	199.495
Mycth_112916	Glycosyltransferase Family 2 protein	132.149	128.602	130.376	127.288	159.165	143.227	191.472	179.944	185.708	179.635	161.521	170.578	163.626	166.948	165.287	97.1139	95.2799	96.1969	191.44	217.709	204.575	122.967	118.646	120.806	106.782	103.268	105.025	129.85	92.4927	111.172	96.5898	82.7944	89.6921	213.291	227.334	220.313
Mycth_112924	Transglutaminase-like	21.7504	14.5535	18.1519	14.0721	15.4858	14.7789	17.3402	18.9539	18.147	20.3487	21.3471	20.8479	21.0454	23.0984	22.0719	10.9199	11.3408	11.1304	22.5098	22.0936	22.3017	20.5915	19.5827	20.0871	8.47171	8.52582	8.49876	36.9589	43.7924	40.3757	19.986	12.0678	16.0269	25.898	26.5087	26.2033
Mycth_112996	Pyridoxal phosphate-dependent decarboxylase	14.8194	11.3869	13.1031	13.9086	16.2751	15.0918	36.8221	37.1356	36.9788	26.3402	25.7016	26.0209	47.45	19.3627	33.4064	33.481	27.7554	30.6182	9.47681	8.8873	9.18205	11.5605	13.5128	12.5366	8.55045	8.97888	8.76467	5.77972	5.38323	5.58148	15.9113	7.40616	11.6587	14.7058	13.3315	14.0187
Mycth_113066		15.2748	15.5994	15.4371	7.49306	8.88259	8.18783	16.5997	15.7294	16.1646	15.3609	15.2218	15.2914	14.1809	18.1429	16.1619	7.9845	7.99039	7.98744	12.6105	16.52	14.5652	16.2088	12.9191	14.564	21.2764	20.8417	21.059	26.3497	25.3208	25.8352	31.1307	16.8036	23.9672	44.0892	51.8499	47.9696
Mycth_113138	DNA-binding SAP	20.8389	18.8502	19.8446	13.508	14.7062	14.1071	17.4991	17.0178	17.2584	19.8996	17.476	18.6878	16.587	20.3948	18.4909	12.4856	14.0018	13.2437	13.5425	16.1867	14.8646	19.1691	20.199	19.684	19.2316	17.313	18.2723	19.5305	16.7308	18.1306	30.1936	22.9003	26.547	28.3388	30.9187	29.6287
Mycth_113236	Aldo/keto reductase	122.014	53.8538	87.934	107.11	98.6259	102.868	109.821	107.955	108.888	85.7542	69.0919	77.423	98.1487	79.3993	88.774	114.643	112.209	113.426	67.587	65.9619	66.7745	55.0886	62.8347	58.9617	34.7894	35.0965	34.943	33.4518	36.8072	35.1295	66.2264	57.541	61.8837	71.6757	78.8879	75.2818
Mycth_113239	Protein of unknown function, ATP binding	56.6744	59.1478	57.9111	73.832	68.1627	70.9974	76.9724	81.5731	79.2727	70.2225	73.953	72.0878	89.2864	67.5962	78.4413	48.1406	51.4938	49.8172	64.4155	54.1225	59.269	63.588	78.0246	70.8063	70.9565	70.4296	70.6931	39.43	38.5524	38.9912	63.4751	79.4757	71.4754	67.2401	66.3302	66.7851
Mycth_113387		7.68131	3.99397	5.83764	4.15564	5.60144	4.87854	13.1576	14.8454	14.0015	10.0249	11.7516	10.8883	19.6499	5.72849	12.6892	3.06815	1.79567	2.43191	20.935	14.8819	17.9084	3.04221	2.27237	2.65729	22.1695	21.8391	22.0043	2.27092	2.08528	2.1781	76.1405	59.4199	67.7802	197.59	211.773	204.681
Mycth_113450	chitinase	1.6558	1.81505	1.73542	38.1132	44.3447	41.229	3.64549	3.48242	3.56396	3.87239	6.85619	5.36429	53.5009	26.2832	39.8921	0.152235	0.113599	0.132917	160.264	176.007	168.135	662.881	495.402	579.141	28.2943	25.9997	27.147	393.061	479.664	436.362	45.6248	40.8561	43.2404	26.0368	26.9696	26.5032
Mycth_113457	ATPase, F1/V1/A1 complex, alpha/beta subunit, nucleotide-binding	41.8141	51.4557	46.6349	35.2274	41.3154	38.2714	68.5592	65.2792	66.9192	71.9558	65.2406	68.5982	61.4431	74.4394	67.9413	25.9384	25.437	25.6877	51.5536	61.6427	56.5982	49.6004	46.9003	48.2504	27.0766	26.4918	26.7842	107.169	92.3366	99.753	39.9134	29.7784	34.8459	35.714	40.6387	38.1763
Mycth_113577	Aldehyde dehydrogenase, conserved site	25.5018	31.9218	28.7118	19.9898	22.6412	21.3155	2.97135	3.76417	3.36776	7.36882	9.29281	8.33082	2.31789	4.91768	3.61779	5.01192	5.45512	5.23352	9.03712	8.92257	8.97984	5.99822	6.746	6.37211	27.1903	23.6673	25.4288	18.4432	23.5364	20.9898	65.5797	37.2969	51.4383	3.94564	3.89348	3.91956
Mycth_113600	3-oxo-5-alpha-steroid 4-dehydrogenase, C-terminal	396.301	236.173	316.237	248.695	265.681	257.188	8.65475	8.28911	8.47193	64.2536	51.6006	57.9271	2.91145	337.65	170.281	2.93973	2.62099	2.78036	191.934	209.006	200.47	10.2967	8.58381	9.44027	31.0341	30.5584	30.7962	1.97977	2.61141	2.29559	55.0914	70.1862	62.6388	1.24906	1.74276	1.49591
Mycth_113715	Dynamin, GTPase region	33.3735	41.6885	37.531	48.6802	50.2526	49.4664	28.1454	25.9748	27.0601	27.0448	30.2004	28.6226	26.3069	31.433	28.8699	16.9861	17.1431	17.0646	22.1452	24.1404	23.1428	39.199	34.0102	36.6046	18.5742	19.1883	18.8812	24.084	23.7297	23.9068	26.8957	19.1658	23.0307	17.0362	19.5337	18.2849
Mycth_113886	WD40 repeat	164.585	147.493	156.039	157.519	152.983	155.251	145.275	145.82	145.548	130.01	144.256	137.133	152.823	144.904	148.864	150.26	147.733	148.996	115.385	111.035	113.21	114.245	116.217	115.231	125.934	122.698	124.316	94.374	104.486	99.4302	159.382	129.005	144.194	138.037	148.892	143.464
Mycth_113912		36.1302	33.2744	34.7023	29.4599	33.9696	31.7147	50.926	49.3521	50.139	42.1338	40.3798	41.2568	43.4199	41.437	42.4285	24.2045	22.4461	23.3253	40.5855	47.8644	44.225	45.3104	37.7983	41.5544	35.3332	34.8641	35.0986	63.4746	57.209	60.3418	59.1212	60.7745	59.9479	39.1272	42.6501	40.8886
Mycth_113985	Thioredoxin-like fold	635.673	489.128	562.401	690.754	561.798	626.276	352.143	369.243	360.693	473.334	490.566	481.95	376.076	538.356	457.216	383.363	395.964	389.664	733.262	621.423	677.343	264.993	322.285	293.639	233.882	235.04	234.461	374.255	350.794	362.525	289.057	253.043	271.05	524.471	444.037	484.254
Mycth_114008	Opsin	69.2578	67.8862	68.572	74.3247	84.4495	79.3871	102.476	95.4667	98.9715	106.933	94.0881	100.511	89.4033	105.874	97.6385	46.0495	45.7345	45.892	64.5177	72.6219	68.5698	82.1722	79.4958	80.834	35.9466	36.0527	35.9996	35.6105	31.5003	33.5554	37.0625	39.9544	38.5084	36.5589	39.6477	38.1033
Mycth_114083		38.8479	21.6054	30.2266	4.23287	5.00245	4.61766	7.71832	7.14561	7.43197	9.50916	8.70855	9.10886	3.46081	8.3884	5.92461	0.828366	0.901932	0.865149	66.6876	65.107	65.8973	7.66797	7.66067	7.66432	119.103	114.233	116.668	170.559	68.1603	119.36	86.8266	126.995	106.911	100.71	97.1955	98.9527
Mycth_114107	Sugar transporter, conserved site	9.76342	7.67046	8.71694	4.16775	4.09898	4.13336	2.74133	2.36792	2.55463	3.47912	5.28038	4.37975	2.84907	5.84482	4.34695	81.7488	80.5145	81.1317	1840.38	2077.14	1958.76	3338.21	3472.82	3405.51	18.2044	20.7837	19.494	4603.42	6430.24	5516.83	13.9664	16.7629	15.3646	135.115	124.467	129.791
Mycth_114166	AP endonuclease, family 2	19.3814	16.117	17.7492	21.7451	23.6006	22.6728	19.7715	19.8035	19.7875	25.1221	25.0706	25.0964	16.7928	20.0197	18.4063	16.5313	14.9821	15.7567	18.9207	19.2805	19.1006	26.8153	23.9692	25.3922	23.8733	22.1246	22.9989	16.0807	14.9526	15.5166	64.049	36.7739	50.4114	37.6368	40.4705	39.0536
Mycth_114237	Short-chain dehydrogenase/reductase SDR	70.8842	64.133	67.5086	72.0808	71.8811	71.981	63.0701	61.4624	62.2662	58.9464	59.582	59.2642	60.2921	57.5108	58.9014	66.8049	69.0576	67.9312	64.769	65.5459	65.1574	66.8794	68.5149	67.6972	48.2331	49.7368	48.985	57.4875	58.6868	58.0872	60.8053	49.5032	55.1543	54.9604	59.2063	57.0834
Mycth_114376	Peptidase M49, dipeptidyl-peptidase III	141.666	117.922	129.794	101.039	108.437	104.738	97.5847	95.4446	96.5146	117.208	128.937	123.073	88.9742	127.928	108.451	49.4554	51.4127	50.434	89.3661	98.1948	93.7805	89.9049	92.4741	91.1895	54.9239	56.1361	55.53	132.933	181.537	157.235	102.601	117.442	110.021	95.1435	91.0328	93.0881
Mycth_114482	Cytochrome b5	39.5703	51.0731	45.3217	23.2306	25.5124	24.3715	42.6293	44.8516	43.7404	38.0854	38.3037	38.1946	36.2521	38.8705	37.5613	38.3566	35.6645	37.0105	37.728	35.8056	36.7668	38.6962	48.883	43.7896	23.7158	20.4671	22.0915	35.9245	35.2552	35.5898	39.357	27.985	33.671	29.8438	32.3575	31.1007
Mycth_114497	beta-galactosidase/glucoronidase	12.4455	11.7254	12.0855	4.62249	4.61089	4.61669	2.57756	3.10999	2.84378	3.51562	3.98412	3.74987	1.93673	4.1412	3.03897	0.76244	0.66934	0.71589	4.16548	4.73522	4.45035	4.01871	4.33599	4.17735	264.566	267.885	266.225	24.6935	33.3718	29.0327	302.383	365.428	333.906	273.69	269.052	271.371
Mycth_114666	Alcohol dehydrogenase, zinc-binding	58.464	917.416	487.94	2.52027	1.51277	2.01652	0.262106	0.0392584	0.150682	0.340923	0.725428	0.533175	0.113137	0.039479	0.0763079	1.76497	1.59269	1.67883	0.130891	0.501411	0.316151	0	0.073828	0.036914	180.347	167.175	173.761	0.281709	1.55553	0.918619	57.8225	87.0407	72.4316	1.47388	1.73982	1.60685
Mycth_114667	Hypothetical protein	42.0455	560.003	301.024	1.1007	1.38195	1.24132	0.103394	0.154864	0.129129	0.302591	0.813303	0.557947	0.178518	0.0622938	0.120406	1.06864	0.934358	1.0015	0.0258166	0.141281	0.0835489	0.172376	0	0.0861879	67.2378	72.1393	69.6886	0.0246948	0.568717	0.296706	33.3819	50.8013	42.0916	0.852733	0.712709	0.782721
Mycth_114678	Sugar transporter	122.123	89.789	105.956	114.242	98.3438	106.293	66.3438	67.2686	66.8062	66.4615	69.5818	68.0217	50.99	81.1437	66.0668	38.7995	40.2907	39.5451	77.1667	70.2795	73.7231	47.9956	59.0616	53.5286	54.0956	56.1229	55.1092	48.6028	60.8233	54.7131	70.1281	83.7576	76.9429	83.7512	79.4474	81.5993
Mycth_114691	Aromatic-ring hydroxylase	25.2044	32.3925	28.7984	19.0892	16.7979	17.9436	14.1618	12.8424	13.5021	19.5481	23.071	21.3095	21.0693	19.0381	20.0537	8.20711	7.77535	7.99123	24.8968	24.1165	24.5067	16.3022	19.4836	17.8929	27.5331	25.8252	26.6791	21.0769	19.0209	20.0489	40.3262	30.7966	35.5614	38.9086	38.5409	38.7247
Mycth_114710		10.6468	11.4413	11.0441	11.6595	11.7158	11.6876	14.1211	13.2742	13.6977	13.8422	13.2384	13.5403	15.2309	15.7281	15.4795	15.0993	15.4385	15.2689	7.78603	7.79298	7.7895	12.8542	13.6083	13.2313	15.0213	12.5158	13.7686	7.27623	8.78979	8.03301	11.3664	14.5628	12.9646	12.382	11.5748	11.9784
Mycth_114734	Mitochondrial substrate carrier	33.2148	33.2956	33.2552	23.1891	26.3595	24.7743	37.3969	37.9	37.6484	23.2543	24.8269	24.0406	38.6839	22.9128	30.7983	16.0765	14.7335	15.405	25.8665	23.5953	24.7309	24.9423	27.618	26.2801	31.5642	30.864	31.2141	28.4771	31.2528	29.8649	36.2308	36.6043	36.4176	45.2732	43.401	44.3371
Mycth_114738	GCN5-related N-acetyltransferase	49.5487	52.1257	50.8372	47.2487	48.4698	47.8593	79.6442	83.3157	81.48	61.4309	66.4563	63.9436	88.387	59.1329	73.7599	54.2376	47.1669	50.7022	39.186	39.2141	39.2	58.4161	68.0397	63.2279	25.1199	27.5281	26.324	42.6142	42.0626	42.3384	38.2465	31.2709	34.7587	51.2715	50.9099	51.0907
Mycth_114796	Tetratricopeptide TPR-3	38.9715	34.1247	36.5481	33.8567	34.4521	34.1544	41.0916	45.3887	43.2401	44.2802	38.7002	41.4902	39.6548	30.6823	35.1685	28.5567	28.1582	28.3574	27.0232	25.8697	26.4465	47.2297	40.7155	43.9726	50.44	52.2681	51.3541	19.1035	19.1852	19.1444	51.8011	37.5739	44.6875	74.5862	69.0381	71.8122
Mycth_114955		78.22	74.4562	76.3381	57.5327	63.0871	60.3099	66.6476	61.7179	64.1827	66.9737	66.2663	66.62	54.9286	63.4395	59.1841	27.9447	27.5561	27.7504	65.9101	76.6394	71.2748	79.9256	78.6743	79.2999	35.6945	35.1422	35.4183	111.275	103.033	107.154	76.783	57.5991	67.191	78.1039	85.712	81.908
Mycth_115028		14.7282	8.81502	11.7716	4.80263	5.16765	4.98514	23.2042	24.9176	24.0609	34.243	20.6759	27.4595	16.2178	25.0576	20.6377	20.4624	20.1964	20.3294	0.416951	0.114088	0.26552	1.27598	3.14551	2.21074	2.47945	2.43113	2.45529	0.124636	0.241713	0.183174	5.08619	5.59279	5.33949	0.0260835	0.15987	0.0929767
Mycth_115052	Nucleolar RNA-binding protein Nop10p	276.667	266.679	271.673	415.938	379.626	397.782	275.746	292.131	283.938	311.345	308.691	310.018	283.969	352.343	318.156	328.602	352.852	340.727	294.64	258.823	276.731	354.385	440.703	397.544	241.944	248.673	245.309	214.81	222.846	218.828	340.706	405.792	373.249	432.436	380.4	406.418
Mycth_115096	Polyprenyl synthetase	198.255	210.506	204.38	171.272	175.688	173.48	236.845	226.702	231.774	234.552	252.86	243.706	203.482	228.649	216.066	115.878	108.619	112.248	144.871	142.619	143.745	175.38	175.417	175.398	71.7909	73.2092	72.5001	128.848	153.247	141.048	105.038	121.063	113.051	86.7858	100.662	93.724
Mycth_115110		99.3655	80.68	90.0227	91.0725	94.1679	92.6202	79.4409	77.2968	78.3688	84.6832	79.5246	82.1039	75.2838	88.7071	81.9954	59.8636	70.3564	65.11	99.0292	77.0466	88.0379	109.206	116.424	112.815	83.2345	91.6526	87.4436	76.8938	71.0692	73.9815	102.227	99.6265	100.927	121.214	87.53	104.372
Mycth_115198	WD40 repeat	49.3715	118.608	83.99	110.681	99.7807	105.231	59.6	63.2247	61.4123	61.4082	76.0149	68.7115	63.3072	52.8352	58.0712	28.0289	25.3885	26.7087	116.514	100.448	108.481	140.031	130.866	135.448	37.6149	36.2246	36.9197	107.621	91.4381	99.5294	64.6461	45.3268	54.9865	40.5628	42.7537	41.6582
Mycth_115501	Phosphopantetheine attachment site	148.869	106.589	127.729	74.0712	93.6552	83.8632	1.16183	1.10792	1.13488	2.73275	7.91484	5.32379	1.08658	5.62325	3.35491	23.331	24.975	24.153	51.8406	68.5881	60.2143	7.82859	5.76515	6.79687	277.164	271.611	274.387	75.321	62.9421	69.1315	258.768	295.168	276.968	290.947	324.775	307.861
Mycth_115624	Phosphatidylinositol 3- and 4-kinase, catalytic	0.409622	0.464361	0.436992	0.265881	0.311763	0.288822	0.432133	0.442289	0.437211	0.685032	0.472109	0.57857	0.300517	0.385109	0.342813	0.310163	0.230043	0.270103	0.337187	0.339527	0.338357	0.36022	0.309372	0.334796	0.67037	0.50597	0.58817	0.421447	0.458708	0.440077	0.731231	0.547181	0.639206	0.395998	0.399925	0.397961
Mycth_115754		2.08576	2.96348	2.52462	1.81351	1.36652	1.59002	0.260786	0.351546	0.306166	0.763211	0.512839	0.638025	0.281417	0.589202	0.435309	0.0612584	0.182846	0.122052	2.39301	2.61915	2.50608	3.04342	2.31387	2.67865	0.277411	0.650867	0.464139	1.21459	1.2457	1.23015	1.13474	0.589851	0.862294	1.02652	0.499342	0.762931
Mycth_115802	Zinc finger, C2H2-type	148.441	181.345	164.893	96.6984	116.84	106.769	141.776	138.787	140.282	138.127	133.034	135.58	100.33	126.899	113.615	104.05	100.466	102.258	103.772	110.711	107.241	131.213	120.509	125.861	86.2291	87.215	86.722	150.852	147.235	149.043	141.173	156.846	149.009	79.4186	85.7697	82.5941
Mycth_115858	Amino acid transporter, transmembrane	27.8095	21.2489	24.5292	16.5006	18.6565	17.5786	30.7598	30.3375	30.5487	30.2073	23.7615	26.9844	35.0457	23.6975	29.3716	62.164	66.0921	64.128	19.319	20.3534	19.8362	17.7843	15.651	16.7177	23.4157	23.2781	23.3469	33.2221	28.3377	30.7799	18.9238	16.5198	17.7218	20.6455	23.0086	21.827
Mycth_115886		26.0878	24.7335	25.4107	15.9458	18.6044	17.2751	20.7854	19.3228	20.0541	22.3237	22.6542	22.489	19.1798	28.0205	23.6002	18.6717	16.8927	17.7822	17.9736	22.3235	20.1486	26.751	22.7998	24.7754	31.6952	29.4361	30.5656	30.5648	28	29.2824	32.761	26.0104	29.3857	42.3659	37.2466	39.8062
Mycth_115909	Bromodomain	77.9602	79.6883	78.8242	53.4367	64.4092	58.923	75.7506	71.6266	73.6886	83.4425	75.811	79.6268	63.7247	82.8623	73.2935	45.4198	47.7584	46.5891	60.1802	73.6452	66.9127	79.6727	75.4006	77.5366	51.1039	49.4429	50.2734	105.178	91.204	98.1909	72.682	66.51	69.596	83.9274	95.4036	89.6655
Mycth_115935	Glycosyltransferase Family 90 protein	71.2845	61.5923	66.4384	41.103	48.6964	44.8997	70.263	71.3633	70.8132	62.5287	52.1819	57.3553	63.5404	63.4062	63.4733	42.339	46.3759	44.3575	57.4623	66.9366	62.1994	52.21	50.907	51.5585	103.273	106.264	104.769	156.171	139.115	147.643	109.727	117.447	113.587	105.4	117.586	111.493
Mycth_115944	Helicase, superfamily 1 and 2, ATP-binding	45.8373	60.2317	53.0345	23.842	25.7635	24.8027	31.1237	32.0608	31.5922	35.9591	34.0659	35.0125	29.2208	37.571	33.3959	35.6286	32.5119	34.0702	35.247	36.3967	35.8218	43.2048	46.7496	44.9772	34.1989	32.2481	33.2235	31.3958	33.7955	32.5957	34.3098	24.0026	29.1562	28.935	26.2191	27.577
Mycth_115957	2OG-Fe(II) oxygenase	0.513995	0.559374	0.536684	0.148969	0.0878485	0.118409	0.433793	0.0866317	0.260212	0.0940394	0.0421264	0.0680829	0.0832197	0.435593	0.259406	0.0452879	0	0.0226439	8.70124	1.97583	5.33854	0.120535	0.0407292	0.0806319	4.46066	2.45937	3.46001	0.138144	0.376748	0.257446	20.3434	23.2795	21.8115	0	0	0
Mycth_115968	beta-glucosidase	45.8448	32.3032	39.074	33.9285	32.8425	33.3855	24.0835	24.4569	24.2702	31.6702	27.8141	29.7422	21.9189	38.4509	30.1849	36.8731	36.4102	36.6417	820.954	858.761	839.857	674.251	986.241	830.246	13.5305	13.4256	13.478	1104.2	1426.73	1265.46	28.0806	21.9589	25.0197	138.597	115.394	126.995
Mycth_115983	Hypothetical protein	1258.13	813.921	1036.03	2483.1	2560.12	2521.61	1051.23	1053.85	1052.54	1010.5	1516.82	1263.66	1442.92	1056.18	1249.55	481.116	515.375	498.245	2492.96	2100.08	2296.52	66.8968	80.3193	73.6081	159.412	166.813	163.112	12.6992	12.7002	12.6997	62.3052	87.1551	74.7301	35.5231	30.7774	33.1502
Mycth_116006	WD40 repeat	37.8673	33.5516	35.7095	31.5774	30.0428	30.8101	37.4622	37.217	37.3396	36.1468	36.6713	36.409	32.1839	37.262	34.7229	27.9889	30.1397	29.0643	34.9329	30.2298	32.5813	36.7165	38.6398	37.6781	34.0057	36.7695	35.3876	30.259	33.3246	31.7918	46.1951	60.2334	53.2142	44.7022	36.8654	40.7838
Mycth_116020	Ribosomal protein L34e	1015.62	1112.2	1063.91	1016.5	946.34	981.421	1004.16	1032.96	1018.56	1306.45	1267.74	1287.09	971.087	1190.6	1080.85	1195.29	1245.01	1220.15	604.044	498.193	551.118	886.835	1003.58	945.207	547.655	590.874	569.264	348.267	386.089	367.178	619.619	874.827	747.223	931.55	801.613	866.582
Mycth_116157	endoglucanase	44.1624	30.6467	37.4046	37.9391	32.8431	35.3911	40.7313	40.7738	40.7526	33.7769	33.8126	33.7947	30.3433	35.8154	33.0793	4.35906	4.19	4.27453	78.7703	74.0083	76.3893	56.1296	70.8085	63.469	17.5375	16.543	17.0403	442.057	479.156	460.607	21.7148	16.2711	18.9929	42.1138	37.9614	40.0376
Mycth_116237	Aldo/keto reductase	78.1374	41.7902	59.9638	29.4604	25.7349	27.5977	35.8045	37.4092	36.6068	26.7758	22.1546	24.4652	24.8918	36.1876	30.5397	1.45136	1.77726	1.61431	40.2006	36.9856	38.5931	12.4799	22.7585	17.6192	1.68527	1.0544	1.36983	19.0141	27.7594	23.3868	3.27442	4.2173	3.74586	4.72161	6.64334	5.68248
Mycth_116261	Protein of unknown function Cys-rich	5.84428	3.22621	4.53525	14.4834	14.983	14.7332	3.27633	4.38981	3.83307	5.46251	6.56009	6.0113	4.21691	11.6284	7.92264	1.00749	0.946704	0.977095	3.2574	2.3931	2.82525	3.62491	4.88272	4.25382	3.54856	4.295	3.92178	2.81709	3.00069	2.90889	6.11714	10.9032	8.51018	1.42922	1.41436	1.42179
Mycth_116322	Peptidase C19, ubiquitin carboxyl-terminal hydrolase 2	70.9252	67.7497	69.3375	46.5681	47.9105	47.2393	58.2853	58.1179	58.2016	53.2269	51.9219	52.5744	52.731	62.2282	57.4796	24.6708	26.587	25.6289	59.3856	69.1779	64.2818	55.4536	54.9758	55.2147	37.1879	35.8922	36.5401	79.2509	79.2035	79.2272	67.3004	59.2633	63.2818	68.8464	70.3741	69.6102
Mycth_116348	Protein kinase, core	21.2685	22.4634	21.8659	13.5111	17.4537	15.4824	24.3323	21.7336	23.033	18.6193	18.21	18.4147	20.721	20.9911	20.856	13.795	13.6174	13.7062	22.1686	25.616	23.8923	18.9767	19.223	19.0999	11.5467	9.53355	10.5401	22.4228	22.336	22.3794	24.9507	23.122	24.0364	19.9627	24.006	21.9843
Mycth_116363	Alkaline phosphatase	5.36696	4.70687	5.03691	2.2506	2.77202	2.51131	4.56271	4.17498	4.36884	5.55706	6.16301	5.86004	4.89383	3.84857	4.3712	0.883404	1.13745	1.01043	3.35566	3.58208	3.46887	3.01967	4.20607	3.61287	3.05923	4.11026	3.58474	2.79376	3.57844	3.1861	2.93589	2.54031	2.7381	2.86116	3.2828	3.07198
Mycth_116384	oligoxyloglucanase	7.34334	9.48072	8.41203	7.58879	6.39314	6.99096	10.0984	10.0376	10.068	9.41906	9.24561	9.33234	9.6263	6.37338	7.99984	6.01918	5.48825	5.75372	151.51	154.416	152.963	40.3352	70.1855	55.2604	9.76029	9.15376	9.45702	253.186	230.036	241.611	6.34607	4.83091	5.58849	16.2502	12.3298	14.29
Mycth_116510		35.9965	29.9973	32.9969	26.4587	27.3196	26.8891	27.5471	27.0048	27.276	27.3105	25.6856	26.4981	25.819	29.5245	27.6717	19.6287	18.8233	19.226	31.9689	35.3771	33.673	29.2792	32.0942	30.6867	42.4107	38.5162	40.4635	49.1849	48.7308	48.9578	63.9479	49.1028	56.5254	52.3691	52.5382	52.4537
Mycth_116553	xylanase	19.0401	22.6865	20.8633	27.5269	28.6935	28.1102	12.9206	13.8286	13.3746	15.9085	17.9806	16.9445	15.5942	14.5487	15.0715	19.2514	19.7013	19.4763	101.013	97.9774	99.4953	317.187	288.323	302.755	36.3401	37.8477	37.0939	74.6027	100.848	87.7254	35.4061	23.5422	29.4742	26.2092	29.4636	27.8364
Mycth_11658	Transferase	47.6399	60.2464	53.9432	3.84162	2.43203	3.13682	45.3318	42.8416	44.0867	9.30811	13.3878	11.348	68.9902	110.415	89.7026	0.137399	0.375937	0.256668	17.7452	3.29696	10.5211	7.22237	16.3419	11.7821	0.77777	0.324412	0.551091	1.59787	7.39785	4.49786	1.49527	2.21348	1.85438	1.09639	0.979993	1.03819
Mycth_116603		46.41	19.6881	33.049	9.62279	9.57212	9.59746	13.8225	13.4675	13.645	14.1184	11.752	12.9352	11.7556	16.2023	13.979	16.0738	18.6472	17.3605	29.2938	29.7619	29.5279	3.96434	7.2857	5.62502	88.4406	85.2774	86.859	12.895	10.3111	11.6031	89.7111	89.7204	89.7157	115.257	111.999	113.628
Mycth_116679		19.8201	20.38	20.1	19.249	20.1581	19.7035	19.8622	20.6434	20.2528	16.6947	15.5579	16.1263	20.7343	13.9283	17.3313	36.71	38.0845	37.3972	19.8049	20.6034	20.2042	19.3663	19.1618	19.2641	36.2002	33.1023	34.6513	15.2868	15.403	15.3449	32.662	40.8541	36.758	28.0174	32.4049	30.2112
Mycth_116881	Major facilitator superfamily	2.52481	3.33571	2.93026	2.2585	2.31745	2.28797	2.19223	3.09966	2.64595	2.90848	2.14595	2.52721	3.22992	2.35102	2.79047	1.09857	0.847088	0.972829	2.67122	2.77987	2.72554	1.63249	2.00067	1.81658	24.0351	23.2472	23.6411	73.4083	39.0944	56.2514	95.9741	69.347	82.6606	44.7733	46.0505	45.4119
Mycth_116885	Region of unknown function DUF1767	4.77301	2.53599	3.6545	3.63301	2.96644	3.29973	3.84289	3.1285	3.4857	4.05757	2.84502	3.4513	3.59073	2.94179	3.26626	3.01605	2.57816	2.79711	3.28499	3.1877	3.23635	5.16309	4.92826	5.04568	4.08788	4.76418	4.42603	2.75353	4.31917	3.53635	3.85573	3.20933	3.53253	5.69472	5.64417	5.66945
Mycth_116956	mRNA capping enzyme, beta chain	19.6978	18.789	19.2434	15.0888	16.5587	15.8238	18.2943	19.8308	19.0626	21.5956	21.4223	21.5089	16.4354	20.9346	18.685	14.2606	14.3375	14.2991	16.5029	17.5688	17.0358	23.6499	21.6246	22.6372	33.7781	33.0813	33.4297	30.1504	27.2397	28.6951	43.8469	44.5799	44.2134	35.3466	36.6365	35.9916
Mycth_117063	NAD-dependent glycerol-3-phosphate dehydrogenase, N-terminal	65.6984	28.0605	46.8795	32.0423	30.052	31.0472	0.724298	0.689203	0.706751	0.54032	0.707516	0.623918	0.404592	0.26953	0.337061	0.800645	0.11949	0.460067	0.223404	0.314377	0.26889	0.461702	0.252018	0.35686	0	0.04726	0.02363	6.89935	15.2822	11.0908	0.333697	0.0593025	0.1965	79.0301	60.6953	69.8627
Mycth_117073	Acyl-CoA N-acyltransferase	38.6161	24.4113	31.5137	74.896	67.9215	71.4087	16.2876	15.681	15.9843	31.9868	48.4488	40.2178	42.473	56.4209	49.4469	3.8762	5.37068	4.62344	42.004	40.612	41.308	134.702	81.2889	107.995	27.3055	27.0834	27.1945	183.816	226.677	205.247	37.7625	31.7516	34.7571	19.3603	18.8175	19.0889
Mycth_117145	Region of unknown function DUF1741	34.1431	39.2752	36.7091	25.9454	27.5028	26.7241	34.295	32.1927	33.2438	27.2695	27.2141	27.2418	30.3438	33.9876	32.1657	16.8048	16.7925	16.7987	41.2194	38.3241	39.7718	34.0896	34.8414	34.4655	27.2302	29.9163	28.5732	25.2965	21.3104	23.3034	37.2105	36.5306	36.8706	28.9928	33.2843	31.1385
Mycth_117146	Fungal transcriptional regulatory protein, N-terminal	248.906	208.214	228.56	35.5354	37.1642	36.3498	24.7658	23.1464	23.9561	38.23	44.928	41.579	14.6576	40.108	27.3828	5.60689	5.45347	5.53018	185.855	217.536	201.695	29.065	26.2866	27.6758	337.812	339.212	338.512	792.365	589.877	691.121	324.775	357.786	341.28	415.79	398.803	407.297
Mycth_117150	NAD-dependent epimerase/dehydratase	109.524	122.209	115.867	95.4681	83.4435	89.4558	30.3904	27.9481	29.1692	32.9493	52.5722	42.7607	27.731	38.4578	33.0944	5.99205	4.08491	5.03848	66.7899	66.7113	66.7506	41.9372	40.8823	41.4098	65.1581	59.0802	62.1191	96.6639	91.319	93.9914	97.6349	75.5319	86.5834	72.4889	83.2753	77.8821
Mycth_117206	Chromo domain-like	38.5721	35.5634	37.0677	28.3848	28.1502	28.2675	34.2553	32.4813	33.3683	39.289	39.3611	39.3251	30.21	33.4056	31.8078	17.6098	19.2601	18.435	26.8484	26.7162	26.7823	31.6109	32.2756	31.9432	29.4831	30.3493	29.9162	29.0734	34.5744	31.8239	38.406	44.0236	41.2148	34.771	34.325	34.548
Mycth_117209	Peptidase M, neutral zinc metallopeptidases, zinc-binding site	26.5915	24.6768	25.6341	29.3538	28.1498	28.7518	35.2194	34.3263	34.7729	30.473	31.4578	30.9654	73.7252	25.7147	49.72	17.5087	17.6731	17.5909	38.0525	39.9369	38.9947	27.7793	35.4453	31.6123	20.9325	22.2565	21.5945	22.1054	24.9472	23.5263	20.8255	14.5827	17.7041	27.1309	28.0702	27.6006
Mycth_117245	Protein kinase-like	19.3587	15.4472	17.403	45.9292	39.1661	42.5476	19.5646	19.0236	19.2941	18.022	20.2392	19.1306	27.19	20	23.595	22.9635	22.6675	22.8155	13.9345	13.3055	13.62	21.549	23.6332	22.5911	22.5177	19.2826	20.9002	10.4794	12.0892	11.2843	34.1078	39.0173	36.5625	37.7542	36.2086	36.9814
Mycth_117406	NUDIX hydrolase, core	46.1549	37.2663	41.7106	49.8659	52.8236	51.3448	78.2315	76.686	77.4587	68.5759	64.9551	66.7655	98.5435	64.6614	81.6024	59.503	60.3529	59.9279	55.6208	59.8137	57.7173	89.0329	86.4646	87.7488	36.056	36.5982	36.3271	40.8244	37.0169	38.9206	39.7694	43.3539	41.5617	46.9373	49.5302	48.2337
Mycth_117428		19.9131	17.8905	18.9018	15.2149	14.055	14.6349	14.9648	15.0758	15.0203	17.1948	16.9688	17.0818	14.8963	13.9973	14.4468	12.9336	12.5623	12.7479	9.82076	11.4821	10.6514	12.5835	16.664	14.6238	12.6701	13.8652	13.2676	10.7852	14.1526	12.4689	23.787	20.5257	22.1563	21.9658	22.9733	22.4695
Mycth_117436	Kinetochore-Ndc80 subunit Spc25	31.5302	26.585	29.0576	34.4022	32.7554	33.5788	24.0882	27.1657	25.6269	24.282	25.5941	24.938	23.7716	30.2636	27.0176	14.3344	14.1294	14.2319	29.4715	26.9515	28.2115	27.1665	32.6876	29.927	22.8102	22.1615	22.4859	18.8166	21.0436	19.9301	31.9372	31.26	31.5986	33.7128	29.0123	31.3626
Mycth_117478	Fungal transcriptional regulatory protein, N-terminal	12.7634	13.8359	13.2997	8.06286	10.0848	9.07382	9.20218	8.76179	8.98198	11.8346	11.159	11.4968	7.62485	10.2684	8.94661	4.55949	4.32898	4.44423	14.2627	15.0769	14.6698	13.0601	12.6641	12.8621	7.90031	7.28633	7.59332	10.3144	14.1853	12.2499	11.4844	9.42099	10.4527	8.99592	9.81278	9.40435
Mycth_117495	Fungal transcriptional regulatory protein, N-terminal	21.3983	19.4062	20.4022	38.4638	37.5792	38.0215	33.1543	32.5347	32.8445	23.0261	25.8239	24.425	38.6653	25.4512	32.0582	53.553	54.2366	53.8948	23.9027	23.2267	23.5647	33.8031	31.9034	32.8532	19.0099	18.2407	18.6253	25.3289	27.3978	26.3634	28.5846	26.1585	27.3715	31.4838	31.8189	31.6514
Mycth_117620		29.8245	23.52	26.6722	22.1913	24.5372	23.3642	28.3729	26.2788	27.3258	24.1198	22.7231	23.4215	29.5427	30.6651	30.1039	14.4721	10.2308	12.3514	31.4463	34.6078	33.027	25.9681	33.1254	29.5467	17.9242	20.3607	19.1424	30.3703	29.5701	29.9702	29.7808	26.0727	27.9267	38.1176	40.8451	39.4814
Mycth_117625	B302, (SPRY)-like	17.9235	18.6801	18.3018	11.1644	13.2764	12.2204	20.5392	19.1021	19.8207	22.3955	16.8294	19.6125	16.1849	17.8335	17.0092	9.64929	10.2145	9.9319	12.7019	14.2449	13.4734	16.8723	19.2984	18.0854	8.44728	7.28523	7.86626	14.9736	15.4529	15.2132	15.6918	15.0421	15.367	19.7866	19.298	19.5423
Mycth_117681	TRASH	68.1124	66.6776	67.395	61.6847	61.7788	61.7318	59.8748	67.3815	63.6282	74.2679	67.9496	71.1087	61.0783	76.5471	68.8127	87.8899	84.2482	86.0691	66.6426	53.9727	60.3077	68.7155	83.4919	76.1037	70.1101	69.1864	69.6483	50.8599	54.9383	52.8991	74.8142	87.8324	81.3233	95.1721	84.0638	89.618
Mycth_11798	Mitochondrial substrate carrier	24.4136	20.311	22.3623	21.4804	25.1046	23.2925	24.5964	23.8387	24.2176	25.4341	25.5984	25.5163	27.5059	22.5706	25.0383	14.6486	14.1855	14.4171	14.5128	15.3259	14.9194	17.0965	21.8716	19.484	13.364	12.0047	12.6843	15.6989	16.6294	16.1641	22.6563	14.4579	18.5571	22.2149	25.3885	23.8017
Mycth_12171		39.717	39.7785	39.7478	32.6057	35.6924	34.149	41.857	49.1313	45.4942	42.5826	40.9508	41.7667	39.6744	46.0107	42.8425	27.2893	25.3945	26.3419	23.9314	24.0919	24.0116	25.6345	33.9984	29.8164	7.95096	9.80703	8.879	21.7592	28.9709	25.365	16.4288	11.6818	14.0553	22.1601	25.9411	24.0506
Mycth_122893	Zinc finger, C2H2-type	52.4672	27.4131	39.9401	18.4022	20.5014	19.4518	54.3591	52.372	53.3656	52.6924	30.705	41.6987	29.7689	80.6137	55.1913	8.82581	8.89725	8.86153	24.7041	30.7592	27.7317	17.4537	17.3667	17.4102	26.1758	25.6275	25.9017	34.8778	31.1943	33.036	46.5375	41.5651	44.0513	46.3513	49.9373	48.1443
Mycth_122939	NAD(P)-binding	80.8813	73.8039	77.3426	82.9551	81.9926	82.4738	85.9315	85.9592	85.9454	93.8307	88.5902	91.2104	72.8575	91.3318	82.0946	74.6219	69.1868	71.9044	68.9471	63.6066	66.2768	88.0288	82.0959	85.0624	68.6372	72.6837	70.6605	52.5983	61.1727	56.8855	83.9075	70.9834	77.4454	64.5035	61.1598	62.8316
Mycth_12812	Sugar isomerase (SIS)	12.3221	8.86549	10.5938	20.4355	22.9555	21.6955	16.2924	13.2572	14.7748	8.67954	7.80994	8.24474	18.2879	10.6166	14.4523	5.21134	5.04097	5.12615	5.6549	5.96825	5.81158	7.54507	11.3589	9.45198	5.40828	4.8278	5.11804	11.3979	23.9512	17.6746	8.51374	5.06619	6.78997	7.2773	8.49594	7.88662
Mycth_13170		0.238355	0.129699	0.184027	0.276325	0.325904	0.301115	0.0447029	0.120521	0.0826121	0.0436089	0	0.0218045	0	0	0	0.168011	0.167162	0.167586	0	0	0	0.0372637	0	0.0186319	4.89793	3.76856	4.33325	0	0.116473	0.0582365	5.09623	3.60885	4.35254	0.167583	0	0.0837916
Mycth_140260	Glycosyltransferase Family 48 protein	128.707	127.945	128.326	106.883	128.114	117.498	135.675	125.507	130.591	142.414	131.533	136.974	111.751	121.288	116.52	100.872	102.975	101.924	110.832	118.668	114.75	102.524	95.0033	98.7636	117.048	111.914	114.481	125.808	101.822	113.815	80.7696	94.0408	87.4052	124.991	127.528	126.259
Mycth_140261	Glycoside Hydrolase Family 71 protein	1.40493	3.31277	2.35885	0.417625	0.424831	0.421228	0.222954	0.400731	0.311843	0.395451	0.389727	0.392589	0.104986	0.0549522	0.0799691	0.114266	0.0378961	0.076081	2.67215	2.74187	2.70701	0.929258	0.685092	0.807175	496.263	504.288	500.275	4.77805	4.82328	4.80067	404.754	283.132	343.943	28.1594	24.481	26.3202
Mycth_14609		6.26848	5.07363	5.67106	7.55356	6.73924	7.1464	7.0159	6.70269	6.8593	6.22761	4.25369	5.24065	6.7661	5.82641	6.29625	1.60349	2.06809	1.83579	9.09046	10.675	9.88273	7.90318	10.5218	9.21252	8.47171	6.66054	7.56613	7.24623	6.31287	6.77955	15.6214	7.82988	11.7256	16.0178	16.5562	16.287
Mycth_15682		0.567932	0	0.283966	0.219468	0	0.109734	0.213029	0	0.106514	0.415631	0.186188	0.30091	0.0919527	0	0.0459763	0	0	0	0.239361	0.436635	0.337998	1.24304	0.900064	1.07155	0	0.11815	0.059075	0	0.647552	0.323776	0	0	0	0	0	0
Mycth_15789		2.82288	2.46527	2.64408	1.71709	1.87626	1.79668	1.76475	3.26001	2.51238	1.53028	2.74205	2.13616	1.1003	2.12648	1.61339	1.01332	0.091654	0.552485	1.98289	1.28609	1.63449	1.14417	1.98832	1.56624	1.77296	1.74003	1.75649	1.12399	1.19208	1.15804	2.21833	3.8892	3.05376	1.69069	2.85343	2.27206
Mycth_16152	Zinc finger, MYND-type	1.74417	2.76815	2.25616	1.93777	1.26693	1.60235	2.45336	2.71925	2.58631	1.7551	2.85901	2.30706	2.82395	1.77375	2.29885	0.537874	0.382253	0.460064	1.28642	0.536378	0.911401	1.90875	2.62597	2.26736	0.0869923	0.181425	0.134208	0.644562	0.355123	0.499843	0.427005	0.170741	0.298873	0	0.0626346	0.0313173
Mycth_16224	Zinc finger, CCCH-type	25.8196	20.5796	23.1996	22.6252	22.4996	22.5624	21.7567	23.5364	22.6466	25.2828	26.1687	25.7258	20.1954	20.4636	20.3295	12.5603	9.94645	11.2534	19.0562	21.1925	20.1243	26.0386	25.2431	25.6409	9.06886	9.22971	9.14928	16.7621	17.2371	16.9996	18.6369	14.6194	16.6281	17.3863	21.3126	19.3494
Mycth_16301	Hypothetical protein	1651.17	1506.47	1578.82	2149.66	2138.9	2144.28	406.546	397.153	401.85	335.386	588.398	461.892	661.457	278.412	469.935	124.546	126.197	125.372	209.484	215.92	212.702	321.529	323.802	322.665	97.3391	96.0882	96.7136	503.672	944.509	724.091	126.046	112.688	119.367	1753.15	1697.78	1725.46
Mycth_16353	Cytochrome P450	0	0	0	0	0	0	0.134807	0.242298	0.188553	0.263016	0.117822	0.190419	0.116378	0	0.0581888	0	0	0	0	0	0	0	0	0	0.143401	0.598134	0.370768	0.0965928	0.234159	0.165376	0	0.187637	0.0938184	0	0	0
Mycth_17263		0.379402	0.344082	0.361742	0.549801	1.62112	1.08546	2.13468	3.67694	2.90581	1.04122	1.86572	1.45347	3.22498	0.482295	1.85364	0.33429	0.3326	0.333445	0.666263	0.29169	0.478976	0.593146	0.60128	0.597213	0.567692	0	0.283846	0.382388	0	0.191194	0	0.866611	0.433306	0	0	0
Mycth_17562	DASH complex, subunit Dad2	57.9133	51.7457	54.8295	76.6199	63.2652	69.9425	55.9126	47.8435	51.8781	57.0236	59.9743	58.4989	49.0771	61.5307	55.3039	45.2457	43.8916	44.5687	63.0243	52.6399	57.8321	63.6678	70.7576	67.2127	44.3944	41.8416	43.118	68.9118	89.801	79.3564	62.2771	79.4998	70.8885	64.1856	67.5138	65.8497
Mycth_17585		44.5498	33.5955	39.0727	62.2192	50.0713	56.1453	112.387	109.366	110.876	92.1388	50.4031	71.271	127.011	91.5134	109.262	111.998	99.5459	105.772	122.962	117.829	120.396	91.2235	87.4862	89.3549	482.553	505.203	493.878	40.8333	29.3808	35.1071	278.988	302.273	290.631	332.458	277.36	304.909
Mycth_17759		0	0	0	0	0	0	0	0	0	0	0	0	0	0	0	0	0	0	0	0	0	0	0	0	0	0	0	0	0	0	0	0	0	0	0	0
Mycth_18938	RabGAP/TBC	5.91211	5.66313	5.78762	4.93428	6.02389	5.47908	6.87261	6.70696	6.78978	6.03238	6.22174	6.12706	7.16497	6.65571	6.91034	6.71948	7.4522	7.08584	3.37881	3.56364	3.47122	4.51203	4.68478	4.5984	8.34018	7.36865	7.85441	6.74607	6.53866	6.64236	9.54938	5.82173	7.68556	6.49331	7.82653	7.15992
Mycth_19035	Bromodomain	28.159	28.1379	28.1485	17.4064	19.1028	18.2546	25.4764	25.8484	25.6624	29.2082	29.737	29.4726	23.5982	34.0033	28.8007	25.8868	25.4612	25.674	21.3215	28.9289	25.1252	33.0933	31.3453	32.2193	29.89	29.6033	29.7467	31.3477	29.319	30.3333	41.6115	26.6703	34.1409	29.1559	35.2622	32.209
Mycth_2018629	Macrophage migration inhibitory factor	20.2637	22.1653	21.2145	19.5764	14.7602	17.1683	15.985	21.3103	18.6477	22.2547	20.3088	21.2818	20.1055	19.1818	19.6437	16.6607	16.2795	16.4701	22.7584	23.7808	23.2696	24.223	27.7755	25.9993	24.2674	24.0722	24.1698	31.4027	41.0971	36.2499	53.6628	36.7262	45.1945	63.3378	65.6741	64.506
Mycth_2018746	AMP-dependent synthetase and ligase	1.22673	1.6923	1.45952	1.10167	1.29933	1.2005	2.49514	2.47531	2.48522	2.75019	2.53478	2.64249	2.86737	1.53746	2.20241	0.319694	0.408957	0.364326	0.946656	1.26194	1.1043	0.742825	0.766702	0.754764	2.06821	2.03085	2.04953	1.1261	0.802078	0.964089	2.79177	1.03738	1.91457	0.813903	0.744558	0.779231
Mycth_2019108	Uracil-DNA glycosylase-like	24.6042	17.0189	20.8115	27.2949	24.2333	25.7641	31.2844	28.4223	29.8534	27.4193	28.5818	28.0005	38.1903	25.6664	31.9284	15.8456	14.943	15.3943	7.14015	9.01719	8.07867	9.45337	10.2026	9.82798	12.6356	13.6097	13.1226	9.07151	13.4154	11.2435	15.0164	10.7841	12.9002	17.482	19.5805	18.5313
Mycth_2019141		4.23707	5.1601	4.69859	4.79509	5.17266	4.98387	2.72453	2.34647	2.5355	2.99008	3.86953	3.42981	4.4101	3.59077	4.00044	3.9466	2.01639	2.98149	8.58865	8.84185	8.71525	8.04357	5.46789	6.75573	12.6797	10.9553	11.8175	2.92829	5.81701	4.37265	11.2623	16.512	13.8872	6.38359	7.47742	6.93051
Mycth_2019371		54.5043	47.8459	51.1751	111.499	102.908	107.204	43.5752	48.6804	46.1278	58.7026	60.5159	59.6093	52.7971	60.9951	56.8961	33.3496	37.367	35.3583	69.1269	59.4531	64.29	82.7523	90.2548	86.5036	29.7403	29.4373	29.5888	59.1588	64.4976	61.8282	75.1768	67.8723	71.5245	81.8005	86.0707	83.9356
Mycth_2019378		0	0	0	0	0.816877	0.408439	0.672285	0	0.336143	0	0	0	0.386918	0	0.193459	0	0	0	0.167864	0	0.0839318	0.186803	0.757457	0.47213	3.57572	5.71723	4.64648	2.40855	0.778504	1.59353	9.16583	7.95385	8.55984	19.3221	15.4472	17.3846
Mycth_2019397	Carbohydrate Esterase Family 12 protein	5.18795	1.98491	3.58643	2.506	1.45473	1.98036	8.43763	9.42721	8.93242	9.2693	5.24854	7.25892	9.12154	9.48018	9.30086	0.142846	0.355311	0.249078	8.88272	8.97429	8.9285	5.70283	5.52409	5.61346	47.2226	44.6888	45.9557	11.329	8.97852	10.1538	57.9486	36.3437	47.1461	77.6245	71.9015	74.763
Mycth_2019739	Protein of unknown function DUF567	74.9671	25.6059	50.2865	129.047	129.876	129.462	34.5107	36.7575	35.6341	99.5733	93.041	96.3071	68.0975	140.018	104.058	10.5514	10.6687	10.61	53.7536	52.6956	53.2246	130.824	96.5126	113.668	24.1825	25.3179	24.7502	41.6054	35.2057	38.4056	12.2356	18.8709	15.5532	20.8778	13.7753	17.3266
Mycth_2019888	RhoGAP	7.44116	5.44059	6.44088	5.07116	5.37308	5.22212	4.86827	4.42365	4.64596	6.91263	6.38235	6.64749	5.32345	6.01282	5.66814	2.69371	2.52839	2.61105	9.44088	11.3531	10.397	7.21444	9.23313	8.22379	8.40089	7.14011	7.7705	14.0305	13.6238	13.8271	13.7925	9.48654	11.6395	16.6686	21.4189	19.0437
Mycth_2020046		8.70808	8.79057	8.74933	8.91349	9.52352	9.21851	7.19377	4.76133	5.97755	7.72898	6.2874	7.00819	5.79069	7.33587	6.56328	1.41579	1.54495	1.48037	8.70195	7.65132	8.17663	8.87338	7.43428	8.15383	8.58307	7.54829	8.06568	11.1101	13.2976	12.2038	19.0348	13.2265	16.1307	22.8136	23.3419	23.0777
Mycth_2020422	NADH/Ubiquinone/plastoquinone (complex I)	0.702329	0.764335	0.733332	0.135702	0.960298	0.548	0.26344	0.118375	0.190907	0	0.115124	0.057562	0.227425	0.595199	0.411312	0.371291	0	0.185646	4.93339	2.91579	3.92459	1.9764	2.0035	1.98995	7.42622	5.55215	6.48918	0.660665	0.114398	0.387532	19.4869	20.9007	20.1938	7.11064	5.14512	6.12788
Mycth_2020707		20.4763	16.9389	18.7076	16.574	14.3061	15.44	19.0717	18.4219	18.7468	19.4909	18.3697	18.9303	20.6085	19.9325	20.2705	12.0684	12.4925	12.2804	16.8129	15.7425	16.2777	13.6268	11.621	12.6239	25.9459	28.2068	27.0763	32.5365	20.5074	26.522	36.9199	22.5728	29.7464	31.5167	28.916	30.2164
Mycth_2020741	BTB/POZ	0.894494	0	0.447247	0.864155	0.873605	0.86888	0.718972	1.72301	1.22099	3.50689	1.78043	2.64366	2.48272	5.08978	3.78625	0	0	0	0.448802	0	0.224401	0	0.303772	0.151886	416.82	413.111	414.966	70.8347	75.4514	73.143	700.451	605.275	652.863	626.656	549.562	588.109
Mycth_2022110	Lycopene beta and epsilon cyclase	14.1233	1.72422	7.92375	34.2419	33.6547	33.9483	3.53384	4.06274	3.79829	2.39141	3.00512	2.69827	3.9577	1.66875	2.81323	0.987142	0.595243	0.791193	6.03349	6.26434	6.14891	3.1846	3.63181	3.40821	3.4882	3.56673	3.52747	13.436	12.5807	13.0083	4.51599	2.90248	3.70924	4.82169	5.14494	4.98332
Mycth_2022424	BRCT	9.92769	10.4945	10.2111	11.4847	12.0503	11.7675	14.7056	11.7236	13.2146	12.7839	14.8221	13.803	10.494	12.2717	11.3829	10.753	10.7541	10.7535	6.88471	7.68117	7.28294	13.0986	11.3241	12.2114	5.92923	4.14378	5.0365	10.5369	13.9047	12.2208	5.9343	5.94248	5.93839	4.00126	3.72407	3.86267
Mycth_2022670	Major facilitator superfamily	0.147602	0.267722	0.207662	0	0.0840903	0.0420452	0.276823	0.248777	0.2628	0.540098	0.645187	0.592643	0.517787	0.500349	0.509068	0	0.129394	0.0646969	0	0.0378261	0.0189131	0.115378	0.0779735	0.0966758	1.47236	1.84238	1.65737	0	0.0400701	0.020035	6.66501	2.44028	4.55265	0.51888	0.10601	0.312445
Mycth_2023079		11.0406	7.88886	9.46473	13.2519	11.7222	12.487	14.4317	12.6876	13.5597	14.3846	9.87137	12.128	18.959	9.64006	14.2995	7.95914	9.97195	8.96554	10.1054	10.0315	10.0684	7.84571	9.27884	8.56227	32.7059	34.8005	33.7532	9.6663	7.90182	8.78406	30.8518	39.7381	35.2949	62.3348	61.2738	61.8043
Mycth_2023245		0	0	0	0	0	0	0	0	0	0	0	0	0	0	0	0	0	0	0	0	0	0	0	0	0	0	0	0	0	0	0.120131	0	0.0600654	0	0	0
Mycth_2023927		0.0615418	0	0.0307709	0.0594545	0.157775	0.108615	0.23084	0.155589	0.193215	0.112596	0.050439	0.0815173	0.0498205	0	0.0249103	0	0.215801	0.1079	0.302604	0.189257	0.24593	0.0962127	0.048766	0.0724893	0.552503	1.3443	0.948402	0.0827015	0.100242	0.0914718	2.66176	1.56636	2.11406	0.173076	0.0884007	0.130738
Mycth_2023929		0.397144	0	0.198572	0	0	0	0	0	0	0	0	0	0.107168	0	0.0535839	0.116641	0	0.0583204	0.0929892	0	0.0464946	0	0.1049	0.0524498	0.132053	0	0.0660265	0.355795	0.107814	0.231805	0.540157	0.259182	0.399669	0.3723	0	0.18615
Mycth_2024024	Transcription factor jumonji/aspartyl beta-hydroxylase	30.2263	27.1117	28.669	24.3432	25.4998	24.9215	25.9089	26.9162	26.4125	26.8924	26.1318	26.5121	31.4031	28.004	29.7036	11.8798	11.6745	11.7771	15.8755	17.5032	16.6893	26.5647	26.3159	26.4403	16.9773	16.1514	16.5644	20.5322	19.5766	20.0544	27.282	21.3128	24.2974	25.0978	32.1071	28.6025
Mycth_2024695	Beta-Ig-H3/fasciclin	1.8347	1.6639	1.7493	1.981	1.61399	1.7975	1.46746	1.54616	1.50681	2.22137	2.1671	2.19424	1.13579	1.55485	1.34532	0.427911	0.567663	0.497787	3.2219	1.45203	2.33697	0.590537	1.41107	1.0008	1.66867	1.90842	1.78854	0.725154	1.31843	1.02179	3.47886	2.92295	3.20091	0.834672	1.00766	0.921168
Mycth_2025277	Protein of unknown function DUF757	192.385	187.312	189.848	236.57	197.267	216.918	171.668	190.658	181.163	178.042	171.114	174.578	170.353	230.914	200.634	217.629	220.872	219.251	91.0585	81.8892	86.4738	109.446	135.809	122.628	80.0106	91.1618	85.5862	58.4114	94.3362	76.3738	94.5261	129.864	112.195	99.021	102.508	100.765
Mycth_2025626		0.238974	0.303418	0.271196	1.24669	1.34785	1.29727	0.672285	0.845841	0.759063	0.437222	1.13599	0.786606	1.70244	0.405045	1.05374	0.421118	0.544686	0.482902	0.402873	0.183727	0.2933	0.336245	0.227237	0.281741	0.0953526	0.19886	0.147106	0.256912	0.311402	0.284157	0.66306	1.02932	0.846191	0	0.308943	0.154472
Mycth_2025813		22.0155	32.3826	27.1991	18.306	14.6953	16.5006	11.9144	10.0611	10.9878	10.0197	12.7473	11.3835	8.42352	7.24017	7.83185	2.21964	4.51287	3.36626	10.1557	13.8101	11.9829	13.2708	11.5433	12.407	25.5664	22.9	24.2332	10.5976	11.5965	11.097	39.5073	46.391	42.9491	6.16068	4.32664	5.24366
Mycth_2025957	SET	6.13367	5.95075	6.04221	4.20307	3.53505	3.86906	2.94277	2.94514	2.94396	3.39271	3.15654	3.27462	3.11784	5.07719	4.09751	3.07922	2.43842	2.75882	3.45682	3.94799	3.7024	5.18486	4.23867	4.71177	2.27663	2.8933	2.58497	5.31934	6.21521	5.76727	5.29647	3.1651	4.23078	6.06755	4.2004	5.13398
Mycth_2026083		0	0	0	0	0	0	0	0	0	0	0	0	0	0	0	0	0	0	0	0	0	0	0	0	0	0	0	0	0	0	0	0	0	0	0	0
Mycth_2026137		2.19714	2.30394	2.25054	1.75779	2.02429	1.89104	1.44867	2.16983	1.80925	2.95206	1.82888	2.39047	2.41788	2.56024	2.48906	0.69571	0.872765	0.784237	4.17185	4.5133	4.34258	4.05215	4.7878	4.41998	29.3138	26.5322	27.923	5.9282	4.69717	5.31268	17.4537	11.7399	14.5968	7.98934	7.49559	7.74246
Mycth_2026172	Guanine-specific ribonuclease N1 and T1	77.6237	71.2074	74.4156	246.115	217.477	231.796	157.811	165.986	161.898	148.964	158.939	153.952	218.962	148.448	183.705	187.237	185.351	186.294	32.5647	29.4614	31.0131	90.562	79.8418	85.2019	47.3141	50.824	49.069	27.3086	38.4112	32.8599	38.3427	35.2684	36.8056	25.6864	26.8809	26.2837
Mycth_2027194	DNA glycosylase-like protein	2.92914	2.17965	2.5544	1.70513	1.60458	1.65486	2.28897	3.35459	2.82178	3.71014	3.44714	3.57864	1.97604	2.80059	2.38832	1.15808	0.658412	0.908244	1.02876	1.15485	1.09181	1.5558	2.14252	1.84916	0.749199	0.898422	0.82381	1.0093	1.71271	1.361	3.24844	1.20088	2.22466	1.8482	1.86102	1.85461
Mycth_2028011	Zinc finger, C2H2-like	83.7093	87.4541	85.5817	140.978	156.535	148.757	114.809	111.201	113.005	132.576	134.727	133.652	128.771	165.544	147.158	62.1787	59.2043	60.6915	78.0223	87.5357	82.779	118.052	123.685	120.868	74.3378	69.2062	71.772	69.507	66.9958	68.2514	51.3191	55.1022	53.2107	38.2055	40.6474	39.4265
Mycth_2028710		0	0	0	0	0	0	0	0	0	0	0	0	0	0	0	0	0	0	0	0	0	0	0	0	0	0	0	0	0	0	0	0	0	0	0	0
Mycth_2028839		0	0	0	0	0	0	0	0	0	0	0	0	0	0	0	0	0	0	0	0	0	0	0	0	0	0	0	0	0	0	0	0	0	0	0	0
Mycth_2029285	Dimeric alpha-beta barrel	4.66692	5.74405	5.20549	3.02723	2.96266	2.99494	5.31414	5.00047	5.15731	6.58685	5.90136	6.2441	3.45422	6.9496	5.20191	2.23223	1.63649	1.93436	17.7491	18.5551	18.1521	15.0613	11.8339	13.4476	6.6505	7.83643	7.24346	81.3507	64.6144	72.9826	14.5811	6.9616	10.7713	10.1249	10.1513	10.1381
Mycth_2029356	Di-copper centre-containing	1.15811	1.22534	1.19172	0.932355	0.714768	0.823561	0.543	0.162662	0.352831	0.765139	0.369122	0.56713	0.364596	0.708828	0.536712	0.453512	0.169207	0.31136	0.632717	0.593579	0.613148	0.352051	0.356879	0.354465	0.641796	0.200772	0.421284	0.129691	0.209597	0.169644	0.262524	0.545852	0.404188	1.8999	0.739352	1.31963
Mycth_2029593		0.189701	0.516123	0.352912	0.244356	0.21615	0.230253	0.17789	0.373022	0.275456	0.115691	0.103651	0.109671	0.255951	0.32153	0.28874	0	0.277167	0.138583	0	0.048615	0.0243075	0.148287	0.400853	0.27457	0.567692	1.11816	0.842927	0.0424875	0.102998	0.0727428	1.44487	2.02209	1.73348	0.533502	0.090831	0.312166
Mycth_2029812		107.667	114.332	111	60.7722	59.9008	60.3365	19.9038	20.8444	20.3741	53.7875	59.4833	56.6354	16.282	46.1299	31.206	1.43278	2.17582	1.8043	90.8392	96.1994	93.5193	115.739	107.628	111.684	55.6637	52.1684	53.9161	122.949	134.876	128.912	82.2757	64.6238	73.4498	64.4464	54.216	59.3312
Mycth_2029952	Lumazine-binding protein	181.785	166.88	174.332	224.072	187.528	205.8	251.125	256.408	253.766	242.787	255.259	249.023	278.596	201.202	239.899	102.783	102.189	102.486	134.485	112.057	123.271	148.989	170.564	159.777	99.119	99.4405	99.2797	103.914	120.935	112.425	99.4572	76.5209	87.989	87.7338	80.5248	84.1293
Mycth_2030078	Kelch repeat type 2	1.95034	0.653677	1.30201	1.22882	0.905811	1.06732	2.22649	1.57215	1.89932	3.76223	1.25098	2.5066	1.99075	3.05417	2.52246	0.0747146	0	0.0373573	3.48452	3.29227	3.38839	1.78969	1.57905	1.68437	13.5339	14.5096	14.0217	5.27032	6.04282	5.65657	18.8223	12.7558	15.7891	18.6907	16.2306	17.4606
Mycth_2030361	Major facilitator superfamily	15.8952	10.2434	13.0693	8.45487	9.58835	9.02161	7.22479	6.58736	6.90607	10.0588	9.71699	9.88788	5.93431	10.1426	8.03845	2.10902	1.67213	1.89057	9.16869	9.71885	9.44377	7.07496	8.23888	7.65692	3.13384	2.6065	2.87017	10.8561	13.5851	12.2206	6.53151	2.83133	4.68142	7.78349	8.21965	8.00157
Mycth_2030430		17.9067	13.6991	15.8029	13.3194	16.382	14.8507	4.63576	4.9993	4.81753	12.2605	8.32846	10.2945	0.711467	6.70318	3.70733	0	0	0	11.768	10.0929	10.9304	3.47787	4.30902	3.89345	13.3145	16.2264	14.7704	20.262	21.9649	21.1134	54.9554	45.9917	50.4736	18.3055	14.3205	16.313
Mycth_2030495	Four F5 protein	1069.06	967.576	1018.32	1302.59	1159.94	1231.27	679.386	723.36	701.373	693.126	709.706	701.416	779.283	873.582	826.432	454.601	446.61	450.606	1191.93	1122.6	1157.27	1184.27	1385.2	1284.73	292.246	334.768	313.507	703.286	703.47	703.378	553.544	416.539	485.042	538.552	586.683	562.617
Mycth_2030723		1.13237	0.770214	0.951292	3.28189	3.62882	3.45536	0.265467	0.715711	0.490589	0.25897	1.1601	0.709533	1.60422	1.19955	1.40189	2.74375	2.48171	2.61273	0	0.217646	0.108823	0.221289	0.897295	0.559292	0.564781	0.294466	0.429623	0.951067	0.691671	0.821369	1.1551	1.8475	1.5013	1.19422	0.609965	0.902094
Mycth_2030873		78.3141	74.5647	76.4394	57.5746	63.129	60.3518	67.8542	63.2006	65.5274	70.5693	63.3453	66.9573	58.0246	58.7368	58.3807	39.5865	43.109	41.3477	68.8274	73.8869	71.3572	59.2521	55.2687	57.2604	132.748	128.829	130.788	124.016	110.29	117.153	195.91	179.096	187.503	181.416	187.792	184.604
Mycth_2031061		96.6889	101.493	99.0911	109.678	105.833	107.756	154.67	155.165	154.918	152.059	136.325	144.192	152.349	150.177	151.263	158.741	156.814	157.777	74.067	73.3499	73.7084	148.981	144.22	146.6	50.227	51.1568	50.6919	62.194	70.4352	66.3146	69.6668	44.7963	57.2315	78.3302	76.8125	77.5713
Mycth_2031268		14.9363	14.9717	14.954	9.36663	10.8233	10.095	19.4668	17.3228	18.3948	16.2471	17.8255	17.0363	14.9906	17.0747	16.0326	12.3907	13.1448	12.7677	10.369	13.1844	11.7767	17.388	17.2342	17.3111	13.7375	12.9924	13.3649	14.4571	12.4253	13.4412	13.472	8.47453	10.9732	12.2005	14.6588	13.4296
Mycth_2031276		0	0	0	0	0	0	0	0	0	0	0.290024	0.145012	0.286468	0	0.143234	0.623579	0.310213	0.466896	0	0	0	0	0	0	0	0	0	0	0	0	0.866328	0	0.433164	0	0	0
Mycth_2031317		0	0	0	0	0	0	0	0	0	0	0	0	0	0	0	0	0	0	0	0	0	0	0	0	0	0	0	0	0	0	0	0	0	0	0	0
Mycth_2031554	Rad21/Rec8 like protein, C-terminal	1.23988	1.58446	1.41217	1.08894	1.17997	1.13445	1.40051	2.27975	1.84013	1.59824	1.33953	1.46888	1.6881	1.36121	1.52465	0.3476	0.666983	0.507291	1.06888	1.14822	1.10855	1.18947	1.11647	1.15297	1.37736	1.72937	1.55336	3.59745	2.47858	3.03801	2.71352	2.86886	2.79119	2.04066	2.6108	2.32573
Mycth_2031594	Bile acid:sodium symporter	12.0028	9.31108	10.6569	8.52908	9.45189	8.99048	11.488	10.8257	11.1569	9.80037	12.1138	10.9571	11.363	9.33131	10.3471	8.74019	6.43505	7.58762	8.74474	7.85519	8.29997	5.69924	9.39318	7.54621	15.09	13.9296	14.5098	32.9925	26.9832	29.9879	32.785	21.4928	27.1389	50.564	55.9984	53.2812
Mycth_2031920	Dopa 4,5-dioxygenase	94.6732	99.5438	97.1085	111.728	109.367	110.547	105.257	107.154	106.206	101.672	105.946	103.809	117.83	115.943	116.886	71.5807	59.7657	65.6732	77.4883	86.8624	82.1754	107.807	121.023	114.415	53.9648	51.296	52.6304	67.754	78.0781	72.9161	56.011	57.0416	56.5263	62.3584	65.617	63.9877
Mycth_2031956		4.43263	4.83073	4.63168	3.09477	3.15134	3.12305	3.38819	4.04942	3.71881	5.96312	4.85409	5.40861	1.96004	3.5671	2.76357	2.59278	2.97152	2.78215	2.38101	2.43419	2.4076	4.13461	3.06969	3.60215	1.30048	1.97602	1.63825	2.07733	2.94264	2.50998	2.94856	1.48286	2.21571	1.15232	0.56181	0.857065
Mycth_2032045		7.13039	8.13539	7.63289	9.88841	12.0885	10.9885	10.461	14.344	12.4025	13.7821	8.01192	10.897	10.1481	12.2804	11.2143	8.61319	6.35162	7.4824	7.83608	12.3786	10.1073	14.0242	14.2165	14.1204	3.67107	2.99067	3.33087	6.49103	4.02754	5.25929	6.85121	5.47899	6.1651	8.16675	7.92955	8.04815
Mycth_2032127		3.70767	4.60787	4.15777	4.90855	4.87002	4.88929	4.8933	5.95981	5.42656	4.64793	6.9779	5.81291	7.61492	4.07312	5.84402	2.60135	2.10667	2.35401	3.7619	3.58953	3.67571	5.25975	4.35255	4.80615	6.50657	8.14177	7.32417	3.36777	3.91431	3.64104	14.456	9.72351	12.0898	9.46169	10.4544	9.95803
Mycth_2032303		27.5398	19.264	23.4019	9.18672	11.2924	10.2395	19.9189	19.2538	19.5863	22.5947	20.6482	21.6214	18.7954	17.8967	18.346	3.26437	3.13961	3.20199	46.9308	53.4546	50.1927	9.65355	11.2538	10.4537	16.5075	17.4703	16.9889	19.666	20.0151	19.8406	20.0554	16.9251	18.4902	20.752	23.4161	22.084
Mycth_2032845		34.6372	45.1557	39.8965	29.6979	28.4898	29.0938	50.3449	51.9943	51.1696	51.6874	47.7277	49.7076	56.0803	46.5992	51.3397	25.3687	25.2404	25.3045	44.707	36.7821	40.7446	32.8289	45.6301	39.2295	80.1158	84.8928	82.5043	43.7827	42.1377	42.9602	65.542	72.3351	68.9385	82.7995	95.621	89.2102
Mycth_2032939		1.44322	2.07236	1.75779	1.45236	0.719439	1.0859	0.620289	0.709474	0.664882	1.26523	1.3307	1.29796	0.973617	0.917307	0.945462	0.105968	0.158148	0.132058	1.18273	1.20203	1.19238	0.940117	1.42951	1.18482	1.49962	0.2502	0.874911	2.02024	1.61616	1.8182	2.64995	1.88373	2.26684	1.0147	1.12292	1.06881
Mycth_2033463		516.298	469.495	492.897	713.247	660.994	687.12	581.464	577.458	579.461	481.21	515.042	498.126	644.266	556.405	600.336	598.941	602.572	600.756	433.154	369.795	401.475	676.958	634.106	655.532	291.658	304.019	297.839	272.724	314.449	293.586	324.161	371.154	347.658	351.567	353.833	352.7
Mycth_2033959		227.457	198.402	212.929	248.136	225.608	236.872	224.799	228.729	226.764	220.7	198.989	209.844	192.618	194.495	193.556	159.879	164.896	162.387	280.591	292.567	286.579	306.055	371.006	338.531	172.591	168.009	170.3	188.549	212.096	200.323	235.048	262.858	248.953	233.053	233.848	233.451
Mycth_2033977	Ubiquitin	1934.92	2252.65	2093.78	1708.56	1663.34	1685.95	2531.5	2591.4	2561.45	3095.64	2798.41	2947.03	2144.45	2655.13	2399.79	2812.74	2728.84	2770.79	1434.55	1352.41	1393.48	2001.35	2064.23	2032.79	1831.46	1588.11	1709.79	981.383	1098.78	1040.08	1605.08	2421.1	2013.09	2033.87	1971.01	2002.44
Mycth_2033980	Extracellular membrane protein, 8-cysteine region, fungi	0.402208	0.273573	0.337891	2.23426	1.63264	1.93345	4.4317	4.40638	4.41904	2.16162	1.93666	2.04914	8.22147	1.32082	4.77115	0.398682	0.264444	0.331563	0.141262	0.154612	0.147937	1.0218	1.15533	1.08856	0.702118	0.366071	0.534095	1.04721	1.35122	1.19921	1.47702	0.885892	1.18146	3.21668	4.29698	3.75683
Mycth_2034916		0	1.02695	0.513476	1.36745	1.08865	1.22805	0.530933	0.477141	0.504037	0.388455	0.348029	0.368242	0.80211	0.119955	0.461033	0.374148	0.124085	0.249116	0	0.108823	0.0544114	0	0	0	0.28239	0	0.141195	0	0.115278	0.0576392	0.924084	0.646625	0.785354	0	0	0
Mycth_2034929	Ubiquinol-cytochrome C chaperone	52.6982	47.4428	50.0705	58.9151	52.4437	55.6794	68.4792	65.8442	67.1617	54.2888	52.2712	53.28	74.0917	66.8673	70.4795	115.359	115.705	115.532	49.9425	48.2923	49.1174	85.625	88.326	86.9755	95.6209	93.4968	94.5589	43.7591	40.5647	42.1619	168.639	92.9264	130.783	124.633	116.245	120.439
Mycth_2034994	Mov34/MPN/PAD-1	24.8068	22.2696	23.5382	19.3544	18.8913	19.1229	17.0786	16.5656	16.8221	16.7756	16.7284	16.752	15.4047	23.8969	19.6508	8.24487	7.54253	7.8937	19.3662	21.2929	20.3295	16.8384	21.996	19.4172	11.7149	11.6932	11.704	20.2126	20.9193	20.566	22.1914	14.181	18.1862	16.4698	18.8992	17.6845
Mycth_2035048	Protein of unknown function DUF1760, fungi	59.9685	52.146	56.0573	43.8878	42.8347	43.3613	73.1965	70.5	71.8483	71.2143	62.3492	66.7817	61.641	61.6399	61.6404	12.4433	14.4235	13.4334	50.0893	54.4217	52.2555	36.5713	42.5855	39.5784	51.4922	48.5201	50.0061	66.7275	59.2083	62.9679	58.7313	38.8412	48.7862	54.4154	66.4043	60.4099
Mycth_2035386		16.0883	12.9491	14.5187	3.9828	6.18684	5.08482	6.22323	8.98224	7.60274	7.91061	9.88935	8.89998	7.73307	11.7596	9.74632	0	0	0	50.4306	48.0842	49.2574	33.9552	35.1379	34.5465	28.185	29.4949	28.8399	61.8194	64.5308	63.1751	55.7164	61.6843	58.7004	54.4361	44.9196	49.6779
Mycth_2035523	DSBA oxidoreductase	2.16482	2.10353	2.13418	1.34447	3.43569	2.39008	5.2201	3.25779	4.23894	3.11199	3.0416	3.0768	4.13092	1.31044	2.72068	0.136244	0.406666	0.271455	2.82406	1.3077	2.06588	4.23053	3.55336	3.89195	2.3137	3.3777	2.8457	2.38966	1.76308	2.07637	3.02851	1.51371	2.27111	1.1959	1.77693	1.48641
Mycth_2035701	Zinc finger, TFIIS-type	23.6584	20.7548	22.2066	19.2708	20.0856	19.6782	18.9954	21.762	20.3787	18.9549	24.4595	21.7072	22.1567	16.6426	19.3996	22.6165	19.9266	21.2716	23.2442	17.119	20.1816	36.5034	25.1186	30.811	21.7488	22.3572	22.053	11.6366	11.8378	11.7372	17.9187	29.5678	23.7432	33.1589	21.101	27.13
Mycth_2035984	Major facilitator superfamily	53.8273	31.7773	42.8023	30.0712	28.5105	29.2909	54.0237	54.9269	54.4753	48.2574	48.7322	48.4948	44.8282	37.7103	41.2693	12.5386	10.5907	11.5647	32.6761	31.2357	31.9559	21.8109	20.0319	20.9214	31.1355	31.662	31.3987	37.9294	38.2358	38.0826	55.5044	31.9298	43.7171	50.3894	56.569	53.4792
Mycth_2036106		20.7011	23.7804	22.2408	11.555	10.8764	11.2157	14.3794	13.9564	14.1679	14.5886	13.0704	13.8295	12.5377	15.7242	14.131	8.51186	6.58686	7.54936	13.2486	16.0332	14.6409	11.507	10.4497	10.9784	18.9672	25.5204	22.2438	17.4125	21.1056	19.259	63.319	39.5288	51.4239	47.9763	54.1852	51.0807
Mycth_2036258	DNA-directed RNA polymerase Rpb11, 13-16 kDa subunit, conserved site	105.952	93.8566	99.9045	92.9608	88.8406	90.9007	85.7271	89.0916	87.4094	124.908	118.633	121.77	82.8312	115.02	98.9255	69.4993	76.4429	72.9711	77.9646	66.3195	72.1421	114.429	128.257	121.343	127.903	136.42	132.162	82.1371	95.7399	88.9385	184.979	265.569	225.274	182.113	161.369	171.741
Mycth_20364	Kelch repeat type 1	18.1418	15.4188	16.7803	10.6661	11.2732	10.9697	15.2868	13.6069	14.4468	15.6002	16.9292	16.2647	13.6165	14.0128	13.8147	5.57181	4.68029	5.12605	10.304	10.9788	10.6414	10.9803	12.4863	11.7333	4.55006	4.79855	4.67431	14.6451	18.1523	16.3987	10.4269	7.57735	9.0021	12.9374	14.2769	13.6072
Mycth_2036724		1.3099	1.75365	1.53178	2.65147	1.33262	1.99204	2.92463	2.52319	2.72391	2.796	1.58481	2.1904	1.46439	1.16296	1.31367	0.109919	0.109363	0.109641	1.27064	1.87028	1.57046	1.80407	1.23568	1.51988	2.79997	3.69829	3.24913	4.73599	5.13087	4.93343	3.00327	4.64067	3.82197	1.88579	3.89757	2.89168
Mycth_2037019	Ubiquitin-conjugating enzyme, E2	66.4288	60.9793	63.7041	61.2688	53.2075	57.2382	60.1223	58.6148	59.3686	53.8869	49.0378	51.4624	45.4385	51.5884	48.5135	25.6962	21.9139	23.8051	61.9448	64.4176	63.1812	51.7455	54.656	53.2007	58.8757	59.5877	59.2317	60.5752	68.3333	64.4543	98.8813	70.693	84.7872	96.9086	114.538	105.723
Mycth_2037035		52.5996	43.2558	47.9277	18.1432	19.3321	18.7376	21.7825	21.2157	21.4991	24.7871	27.2623	26.0247	18.2316	24.6551	21.4434	11.5585	13.5608	12.5596	14.9495	17.9363	16.4429	14.5814	16.6841	15.6327	29.9788	30.9189	30.4488	12.4828	12.8453	12.664	32.4048	20.6854	26.5451	23.9556	25.8509	24.9032
Mycth_2037146		53.376	43.9095	48.6427	46.7747	47.2862	47.0304	48.4618	51.1404	49.8011	52.4093	49.7361	51.0727	46.6963	42.027	44.3616	22.6523	23.1098	22.881	59.8606	63.1095	61.4851	58.1473	59.5651	58.8562	126.795	138.462	132.628	57.7858	64.9402	61.363	101.92	125.368	113.644	103.132	99.5411	101.337
Mycth_2037236	Protein of unknown function UPF0041	224.328	229.061	226.695	327.457	282.347	304.902	302.023	302.536	302.28	232.446	229.965	231.206	302.291	230.933	266.612	323.022	335.568	329.295	171.572	147.146	159.359	234.08	266.917	250.498	328.175	317.948	323.062	126.001	126.762	126.382	256.713	321.1	288.907	233.45	217.263	225.357
Mycth_2037479	SANT, DNA-binding	3.01656	7.52327	5.26991	0.874274	0.51557	0.694922	0.99006	0.635536	0.812798	0.965831	1.85425	1.41004	0.732607	1.40604	1.06932	0.132894	0.132222	0.132558	4.44976	5.79794	5.12385	0.7074	0.35855	0.532975	1.05318	0.470663	0.76192	0.709403	0.245675	0.477539	4.0618	0.885892	2.47385	0.106044	1.62491	0.865476
Mycth_2037651		0	0	0	0	0	0	0	0	0	0	0	0	0	0	0	0	0	0	0	0	0	0	0	0	0	0	0	0	0	0	0	0	0	0	0	0
Mycth_2037656	Fungal transcriptional regulatory protein, N-terminal	17.7653	14.7661	16.2657	12.8635	12.6765	12.77	18.9113	17.2334	18.0723	19.6116	17.6865	18.649	17.4696	16.6119	17.0407	11.234	13.2207	12.2273	18.3091	16.9981	17.6536	28.0774	24.5723	26.3248	20.1874	21.8589	21.0231	30.969	30.2313	30.6001	29.1681	18.5778	23.8729	27.1413	25.4172	26.2792
Mycth_2038181	Zinc finger, RING-type	72.9782	69.59	71.2841	67.4797	66.3227	66.9012	72.6602	81.966	77.3131	83.9362	77.4582	80.6972	69.0095	83.3813	76.1954	73.2345	81.9723	77.6034	76.7616	77.1828	76.9722	94.2285	110.3	102.264	139.226	133.591	136.409	90.5002	94.199	92.3496	219.933	205.292	212.613	128.758	155.984	142.371
Mycth_2038387		54.6537	38.3574	46.5056	46.5207	44.1236	45.3221	94.4321	90.9594	92.6958	55.4402	50.1208	52.7805	99.9759	56.6357	78.3058	40.1697	38.9233	39.5465	73.5017	69.8902	71.696	52.025	52.3031	52.164	133.054	135.696	134.375	39.2445	31.8364	35.5404	100.557	79.5206	90.039	106.138	106.779	106.459
Mycth_2038764		2.81427	1.96329	2.38878	2.85825	2.71331	2.78578	4.93976	4.62172	4.78074	4.75286	5.3228	5.03783	3.62185	3.36346	3.49266	0.381484	0.0632592	0.222371	1.87546	2.60748	2.24147	2.31269	2.40158	2.35714	1.94351	0.60048	1.27199	1.50306	1.64554	1.5743	2.29662	1.22442	1.76052	2.0294	1.1402	1.5848
Mycth_2039088		2.38532	1.85422	2.11977	0.987606	1.45601	1.22181	0.639086	1.14867	0.893879	2.80551	1.11713	1.96132	1.37929	0	0.689645	0.300242	0	0.150121	0	2.09585	1.04792	0.7991	0.540038	0.669569	1.69957	0.7089	1.20424	0.915843	0.555045	0.735444	0.834242	0.444769	0.639505	0	0.978956	0.489478
Mycth_2039751		2.93349	3.14411	3.0388	0.257636	0.911588	0.584612	3.50108	4.49481	3.99794	4.14727	3.27853	3.7129	0.215889	0.904012	0.559951	3.52458	2.57162	3.0481	10.1156	7.176	8.6458	5.62844	6.33958	5.98401	26.602	26.63	26.616	18.0978	23.2395	20.6687	18.2808	21.4069	19.8438	17.9999	9.38521	13.6925
Mycth_2039818	Ribosomal protein S17e	1667.13	1822.92	1745.03	1938.57	1660.21	1799.39	2015.67	2059.56	2037.61	2452.09	2342.44	2397.27	2035.26	2081.38	2058.32	2234.16	2278.98	2256.57	1007.54	896.716	952.129	1568.24	1707.02	1637.63	1092.14	1035.76	1063.95	625.17	647.19	636.18	1074.21	1506.33	1290.27	1385.78	1364.45	1375.12
Mycth_2039926		0	0	0	0	0	0	0	0	0	0	0	0	0	0	0	0	0	0	0	0	0	0	0	0	0	0	0	0	0	0	0	0	0	0	0	0
Mycth_2039938	RNA polymerase Rbp10	2.62872	1.36228	1.9955	0.967451	1.28366	1.12556	1.05645	1.0549	1.05568	1.14511	1.23112	1.18811	1.31736	1.16691	1.24214	0.441172	0.219471	0.330321	1.31893	1.63604	1.47749	1.56558	2.1822	1.87389	11.1131	6.77072	8.94192	0.672864	0.509735	0.591299	8.78508	8.98614	8.88561	4.31247	4.22549	4.26898
Mycth_2040280		13.946	7.37784	10.6619	30.1272	23.339	26.7331	10.7165	7.18223	8.94935	9.03669	9.68375	9.36022	9.40821	9.84898	9.62859	5.6319	6.45244	6.04217	7.21107	6.70119	6.95613	6.20774	9.05559	7.63167	37.6768	34.654	36.1654	6.37716	6.30998	6.34357	46.4717	59.5381	53.0049	34.0458	29.2141	31.63
Mycth_2040301		0	0	0	0	0	0	0	0.215376	0.107688	0	0	0	0	0	0	0	0	0	0	0	0	0	0	0	2.54936	3.45589	3.00262	2.06065	0	1.03032	1.66848	2.50182	2.08515	13.4765	5.87374	9.67511
Mycth_2040748	Protein of unknown function Cys-rich	21.6723	14.5865	18.1294	15.8017	16.8897	16.3457	13.6764	9.18938	11.4329	14.5886	13.2938	13.9412	7.06197	15.2477	11.1548	8.40677	7.28887	7.84782	41.7446	34.5815	38.163	20.9897	23.0056	21.9977	12.9167	12.902	12.9094	19.8738	22.5348	21.2043	21.5791	27.3088	24.4439	19.454	23.4949	21.4745
Mycth_2040766	AAA+ ATPase, core	2.73429	3.75312	3.2437	1.21368	2.02087	1.61728	0.831582	1.30783	1.0697	2.23089	1.09021	1.66055	1.07684	3.06874	2.07279	0.586014	0.518268	0.552141	0.882463	1.93171	1.40709	0.92426	0.585584	0.754922	1.10574	0.614949	0.860347	0.496541	0.601856	0.549198	1.26644	1.39861	1.33252	0.0519575	0.26538	0.158669
Mycth_2041072		12.854	10.3514	11.6027	13.9639	15.2235	14.5937	10.6533	10.6976	10.6755	10.8317	10.7536	10.7926	11.2262	8.67852	9.95237	4.1355	6.07838	5.10694	22.067	27.8019	24.9344	20.5542	16.4406	18.4974	80.2848	77.116	78.7004	38.3818	39.5288	38.9553	96.54	58.2686	77.4043	57.2621	64.9303	61.0962
Mycth_2041611	Hypothetical protein	0.989302	0.717763	0.853532	0	0.507254	0.253627	0.927706	1.33394	1.13082	2.53401	0.648656	1.59133	0.160176	2.68288	1.42153	1.39467	0	0.697336	6.81021	3.49871	5.15446	1.70131	1.41107	1.55619	464.608	508.144	486.376	14.8898	7.89596	11.3929	834.296	815.175	824.735	435.421	376.44	405.93
Mycth_2042312		0	0	0	0	0	0	0	0	0	0	0	0	0	0	0	0	0	0	0	0	0	0	0	0	0	0	0	0	0	0	0	0	0	0	0	0
Mycth_2042719	Glycoside Hydrolase Family 18 protein	0.209102	0.0948181	0.15196	0.101005	0.536076	0.31854	0.196083	0.176217	0.18615	0.191285	0.342756	0.26702	0.338553	0.26581	0.302182	0	0	0	0.220321	0.160761	0.190541	0.245178	0.165694	0.205436	0.834335	1.52252	1.17843	0.280997	0.936638	0.608817	2.38897	1.22817	1.80857	0.220524	0.375452	0.297988
Mycth_2042961	Protein kinase-like	8.87956	7.85887	8.36922	2.68721	2.65129	2.66925	2.50804	2.70472	2.60638	3.13173	3.68263	3.40718	3.9839	2.90125	3.44258	0.094262	1.12543	0.609844	13.6018	14.9695	14.2856	5.9375	5.4255	5.6815	12.4859	12.5747	12.5303	13.4421	10.4555	11.9488	19.0324	10.8917	14.962	22.0387	25.894	23.9664
Mycth_2043664	GPCR, family 2, secretin-like	0.175248	0.317866	0.246557	0.253956	0.224641	0.239299	0	0.0738432	0.0369216	0.641259	0.64634	0.643799	0.212805	0.148516	0.180661	0.077205	0.153629	0.115417	1.3541	1.07786	1.21598	0.547954	0.416601	0.482278	8.74065	7.01811	7.87938	0.294378	0.428177	0.361278	10.0109	18.1275	14.0692	7.76245	3.77597	5.76921
Mycth_2043746	Integrase, catalytic core	8.39926	8.34399	8.37162	12.225	11.9471	12.086	10.6486	12.3405	11.4945	13.3704	11.0052	12.1878	13.2412	8.14833	10.6948	8.37431	9.15549	8.7649	6.07459	5.69277	5.88368	37.7737	21.171	29.4723	12.9259	13.6799	13.3029	19.5112	17.8889	18.7	30.2582	29.0662	29.6622	19.2507	18.2165	18.7336
Mycth_2044135		19.6811	17.994	18.8375	37.8725	39.3806	38.6266	42.013	46.2515	44.1323	33.6661	35.8016	34.7338	55.8289	17.357	36.593	48.4982	62.2801	55.3891	103.741	78.7309	91.236	31.3942	39.9394	35.6668	24.5802	21.6369	23.1085	40.9621	38.0519	39.507	26.6377	28.1945	27.4161	147.824	139.169	143.497
Mycth_2044732	Glycoside hydrolase, family 61	1.08641	0.985268	1.03584	1.04956	1.39261	1.22108	0.700401	0.915547	0.807974	1.98767	1.22431	1.60599	0.989424	1.15086	1.07014	8.13644	8.39293	8.26469	1.14469	1.98371	1.5642	0.0530767	0.161414	0.107245	0.270928	0.565027	0.417978	1.32307	1.38249	1.35278	0.886575	0.576066	0.73132	1.24123	0.487672	0.86445
Mycth_2045079		1.98165	2.18227	2.08196	1.67513	1.90513	1.79013	4.94431	5.72569	5.335	2.62207	3.5963	3.10919	5.55748	1.6194	3.58844	0.374148	0.496341	0.435244	1.01913	1.49631	1.25772	2.04692	2.13107	2.089	0.705976	0.883398	0.794687	1.37905	1.67154	1.52529	0.635307	1.08541	0.860357	0.199037	0.787871	0.493454
Mycth_2045175		15.8868	15.6636	15.7752	18.9386	18.0291	18.4838	18.5196	20.021	19.2703	24.1329	25.4739	24.8034	17.7871	20.7511	19.2691	23.3404	22.0405	22.6904	8.7535	9.7488	9.25115	10.6241	12.9064	11.7652	9.2322	9.32379	9.278	6.39004	7.56729	6.97867	7.76093	4.25657	6.00875	2.92053	2.22446	2.57249
Mycth_2045420		4.45186	5.24864	4.85025	1.86371	2.15583	2.00977	5.70539	6.50297	6.10418	6.24452	5.95953	6.10202	2.16237	4.02431	3.09334	2.87651	1.69116	2.28384	4.16951	3.42265	3.79608	2.31997	1.88142	2.1007	621.714	604.617	613.166	253.26	49.5512	151.406	937.554	1077.5	1007.52	138.764	128.002	133.383
Mycth_2045737	Tetracycline resistance protein, TetA	8.05044	3.55392	5.80218	9.58801	9.02725	9.30763	16.4964	15.6866	16.0915	10.2479	8.23883	9.24337	20.7928	8.33857	14.5657	5.55447	6.53459	6.04453	4.4581	4.38818	4.42314	3.69584	3.61151	3.65367	0.892275	1.01904	0.955659	2.06065	4.23221	3.14643	4.03217	3.30797	3.67007	3.56378	3.94642	3.7551
Mycth_2046198		26.2187	25.7726	25.9956	16.0518	17.3997	16.7258	21.5845	21.141	21.3627	18.3669	19.0434	18.7052	21.278	17.9749	19.6264	8.84523	8.55235	8.69879	13.9962	18.8347	16.4155	11.6262	10.9228	11.2745	15.0319	15.4708	15.2513	13.9148	11.2441	12.5795	16.438	8.31375	12.3759	12.9374	13.0282	12.9828
Mycth_2046242		128.287	152.077	140.182	20.2878	18.9232	19.6055	34.5107	35.8327	35.1717	67.5224	49.6744	58.5984	15.9063	40.3511	28.1287	10.0759	9.38702	9.73147	85.3667	75.7702	80.5684	18.2032	19.6061	18.9047	351.345	367.126	359.235	15.6469	14.9015	15.2742	377.36	403.82	390.59	309.402	268.873	289.137
Mycth_2046354		0.497325	0.563783	0.530554	0	0.106249	0.0531246	0.23318	0.41911	0.326145	0.34121	0.1019	0.221555	0	0.526832	0.263416	0.547738	0.217988	0.382863	0.262003	0.286763	0.274383	0.291563	0	0.145782	1.36425	2.06922	1.71674	2.75681	4.96165	3.85923	1.42047	2.43421	1.92734	2.18537	0.892967	1.53917
Mycth_2046431	Protein of unknown function DUF962	101.936	78.9368	90.4363	101.77	88.0261	94.8983	111.018	104.693	107.856	115.605	96.552	106.078	96.8656	122.526	109.696	69.6561	68.1944	68.9253	80.7672	85.4058	83.0865	69.4836	82.163	75.8233	114.405	101.778	108.092	82.0987	89.6793	85.889	112.106	127.776	119.941	167.433	164.535	165.984
Mycth_2047322		0.133826	0.303418	0.218622	0.323217	0.285907	0.304562	0.690213	0.958619	0.824416	0.918166	0.932296	0.925231	0.595853	0.113412	0.354633	0	0.117317	0.0586585	0.470018	0.360105	0.415061	0.209219	0.053022	0.13112	0.667468	0.62641	0.646939	1.97822	1.96183	1.97003	0.655259	1.44105	1.04815	0.705677	0.432521	0.569099
Mycth_2047945		2.9596	4.20117	3.58039	1.7404	2.74911	2.24475	3.49933	2.49415	2.99674	2.23656	3.05844	2.6475	1.77089	0.981454	1.37617	0.340134	0	0.170067	2.71164	2.17646	2.44405	0.301758	1.73341	1.01758	2.18211	0.803089	1.4926	1.03753	1.15278	1.09516	3.25529	2.77125	3.01327	0	0.369676	0.184838
Mycth_2048131	C-5 cytosine-specific DNA methylase	0	0	0	0	0.0493717	0.0246859	0.0541768	0.0730318	0.0636043	0.052851	0.0236754	0.0382632	0.0233851	0	0.0116926	0.0763566	0.0759706	0.0761636	0.121747	0	0.0608736	0.0225805	0.0457803	0.0341804	0.0576307	0	0.0288153	0	0	0	0.0471471	0	0.0235736	0	0.0414942	0.0207471
Mycth_2048823		5.33958	5.66199	5.50079	3.01573	4.14182	3.57877	1.84878	1.93838	1.89358	3.98282	4.30893	4.14588	2.19455	7.03132	4.61293	1.23046	0.864166	1.04731	8.07843	7.89451	7.98647	4.68758	5.66317	5.17537	2.54025	2.22164	2.38095	6.6235	9.76779	8.19565	4.42446	2.89497	3.65972	1.27064	1.47499	1.37281
Mycth_2048966	Zinc finger, C2H2-type matrin	137.84	131.076	134.458	118.297	120.081	119.189	150.906	156.199	153.552	172.003	146.151	159.077	136.775	175.789	156.282	137.664	148.406	143.035	99.8788	104.688	102.283	139.915	124.071	131.993	184.555	176.787	180.671	107.678	92.642	100.16	138.151	163.101	150.626	163.011	127.594	145.303
Mycth_2049011	Cytochrome P450	0.21906	0.0662221	0.142641	0.352716	0.0624003	0.207558	0	0.061536	0.030768	0.0333989	0.119693	0.0765457	0.0886687	0	0.0443343	0.0643375	0.0640123	0.0641749	0.282104	0.196486	0.239295	0.713482	0.433959	0.573721	0.0364194	0	0.0182097	0.66235	1.04071	0.851529	0.506504	0.476538	0.491521	0.128347	0.629329	0.378838
Mycth_2049292		20.8708	23.2058	22.0383	15.2834	16.1242	15.7038	20.0304	17.9072	18.9688	20.3136	18.2361	19.2749	16.0852	21.9865	19.0358	11.1747	11.2547	11.2147	16.8797	18.9881	17.9339	20.0364	22.2859	21.1612	13.0285	12.2665	12.6475	21.4686	22.3615	21.9151	21.9344	14.0707	18.0026	21.8075	24.0028	22.9051
Mycth_2049301	Helicase, superfamily 1 and 2, ATP-binding	9.57149	11.1477	10.3596	5.83006	6.93248	6.38127	7.69996	7.42005	7.56001	8.5749	8.18928	8.38209	7.3881	8.76127	8.07468	3.76997	4.1195	3.94474	5.19452	6.73122	5.96287	6.82457	8.38802	7.60629	8.98031	8.69546	8.83789	9.67174	11.1792	10.4255	13.22	12.7351	12.9776	13.633	11.9902	12.8116
Mycth_2049318	Armadillo-type fold	16.5289	17.3457	16.9373	10.6727	10.5938	10.6332	16.5436	16.4168	16.4802	16.0153	13.616	14.8156	14.555	19.4106	16.9828	9.77836	8.69394	9.23615	12.7596	13.1226	12.9411	15.8472	17.0535	16.4504	5.78758	6.21051	5.99904	13.2252	12.3489	12.787	9.60717	8.22231	8.91474	8.8463	9.56972	9.20801
Mycth_2049466	Thioredoxin-like fold	25.4519	19.4953	22.4736	35.3877	33.0664	34.227	18.7067	18.2607	18.4837	22.0246	19.4506	20.7376	19.4905	18.6548	19.0726	11.2128	14.1712	12.692	13.0463	11.106	12.0762	24.6003	20.8495	22.7249	18.5269	21.4658	19.9963	11.0928	14.2859	12.6894	15.0164	20.2016	17.609	15.5974	16.1802	15.8888
Mycth_2049580		57.814	45.5537	51.6838	38.4366	38.781	38.6088	59.2277	59.4089	59.3183	52.3189	51.5616	51.9403	57.4717	41.3036	49.3876	21.9095	22.8887	22.3991	37.2045	40.1468	38.6756	46.8445	53.7922	50.3184	25.6727	29.2277	27.4502	39.5143	48.3001	43.9072	56.6157	55.3376	55.9767	59.4422	61.3468	60.3945
Mycth_2049605	Protein of unknown function DUF202	60.5919	55.0703	57.8311	71.9965	63.3488	67.6727	64.8307	67.5666	66.1986	50.0182	49.3373	49.6777	72.7792	40.545	56.6621	31.8471	37.2167	34.5319	83.2771	90.6416	86.9594	54.042	67.3852	60.7136	45.6262	45.9367	45.7815	70.6507	70.007	70.3288	116.377	68.5357	92.4562	135.658	124.513	130.085
Mycth_2049620	Armadillo-type fold	23.1353	21.8202	22.4778	13.1317	14.1129	13.6223	20.9318	20.5254	20.7286	25.4441	23.9936	24.7189	17.0821	25.7814	21.4318	18.1684	21.0434	19.6059	13.9517	13.7346	13.8432	17.2027	18.8308	18.0168	29.0365	27.6428	28.3397	17.5455	17.0346	17.29	33.9566	37.559	35.7578	33.6113	33.9098	33.7605
Mycth_2049706		13.3754	13.2427	13.309	7.4166	6.96629	7.19145	13.8043	11.9054	12.8548	12.2718	13.0704	12.6711	14.0955	8.68581	11.3906	3.76561	4.30163	4.03362	14.3987	13.4472	13.923	14.6931	16.0862	15.3897	5.56582	3.86922	4.71752	8.13623	11.0221	9.57917	5.13463	3.46059	4.29761	4.47941	3.18319	3.8313
Mycth_2049780	ABC transporter-like	5.23279	5.8095	5.52115	7.89961	7.84279	7.8712	5.9423	5.47594	5.70912	5.01835	5.09935	5.05885	6.53577	3.82058	5.17817	4.40793	3.71015	4.05904	2.42353	2.39614	2.40984	3.54201	4.14648	3.84425	10.0725	10.3477	10.2101	2.9596	3.45619	3.2079	11.4969	13.705	12.6009	7.63308	8.19386	7.91347
Mycth_2049865	ThiJ/PfpI	2.80554	3.14303	2.97428	1.51462	1.76288	1.63875	1.93445	3.33785	2.63615	3.01938	2.23176	2.62557	1.46959	2.58738	2.02849	0.727043	1.44674	1.08689	6.95542	7.54928	7.25235	1.54803	2.81159	2.17981	11.1943	11.0722	11.1332	1.16431	1.27685	1.22058	8.01321	9.80087	8.90704	7.54199	5.27451	6.40825
Mycth_2049886		0	0	0	0	0	0	0	0	0	0	0	0	0	0	0	0	0	0	0	0	0	0	0	0	0	0	0	0	0	0	0	0	0	0	0	0
Mycth_2049934	Mur ligase, central	34.5464	37.7543	36.1504	32.266	30.0633	31.1647	34.7333	34.9493	34.8413	37.5033	37.5248	37.514	39.5313	35.917	37.7242	20.6411	18.2472	19.4442	17.6787	18.4671	18.0729	28.0561	32.6741	30.3651	15.3159	14.9006	15.1082	18.1869	25.0737	21.6303	21.7011	17.0189	19.36	25.1236	23.9023	24.513
Mycth_2049971	Zinc finger, CCHC-type	0	0	0	0	0	0	0	0	0	0	0	0	0	0	0	0	0	0	0	0	0	0	0	0	0	0	0	0	0	0	0	0	0	0	0	0
Mycth_2050031	NUDIX hydrolase, core	32.1344	34.1086	33.1215	25.8416	20.0972	22.9694	28.9553	30.5603	29.7578	25.3727	26.852	26.1124	29.2113	21.8319	25.5216	15.0267	15.5016	15.2642	37.8307	28.2939	33.0623	15.0153	16.5015	15.7584	49.3356	52.9393	51.1375	17.3697	16.8869	17.1283	40.7273	26.4778	33.6026	39.5696	39.003	39.2863
Mycth_2050101		0	0	0	0	0	0	0	0	0	0	0	0	0	0	0	0	0	0	0	0	0	0	0	0	0	0	0	0	0	0	0	0	0	0	0	0
Mycth_2050200		0	0	0	0	0	0	0	0	0	0	0	0	0	0	0	0	0	0	0	0	0	0	0	0	0	0	0	0	0	0	0	0	0	0	0	0
Mycth_2050220		7.20463	6.8871	7.04587	4.5618	5.94883	5.25532	8.81026	7.3433	8.07678	7.97121	7.18155	7.57638	5.79302	6.18818	5.9906	5.87616	5.54773	5.71195	3.48783	3.85486	3.67135	5.13707	5.16894	5.153	3.78762	5.01293	4.40028	2.74753	4.63859	3.69306	4.44929	5.68668	5.06799	5.51038	6.53803	6.02421
Mycth_2050269		0	0	0	0	0	0	0	0	0	0	0	0	0	0	0	0	0	0	0	0	0	0	0	0	0	0	0	0	0	0	0	0	0	0	0	0
Mycth_2050335	Zinc finger, GRF-type	26.1229	25.032	25.5774	27.2606	27.8345	27.5475	25.9985	23.6414	24.82	27.6543	27.8061	27.7302	29.6264	25.0621	27.3443	18.5654	19.2277	18.8965	21.4944	24.5046	22.9995	27.8044	31.4404	29.6224	14.9547	17.6022	16.2785	32.538	32.314	32.426	25.3066	16.4852	20.8959	22.9581	25.1338	24.046
Mycth_2050348	Like-Sm ribonucleoprotein, eukaryotic and archaea-type, core	169.108	143.258	156.183	119.806	118.158	118.982	157.364	159.111	158.238	157.306	159.628	158.467	136.375	154.295	145.335	104.928	113.031	108.98	103.495	99.4273	101.461	140.495	155.257	147.876	50.8004	46.5028	48.6516	90.2911	114.718	102.505	145.616	146.98	146.298	170.829	178.322	174.575
Mycth_2050447		46.4069	32.3673	39.3871	30.5724	31.0178	30.7951	23.4179	21.3861	22.402	30.7989	30.1625	30.4807	20.9531	20.3924	20.6728	39.9091	39.2642	39.5866	56.4603	61.8735	59.1669	59.3529	53.5172	56.4351	69.9924	84.5538	77.2731	112.769	120.713	116.741	116.666	122.661	119.663	139.681	147.989	143.835
Mycth_2050467	BTB/POZ-like	0.538566	3.98883	2.2637	1.38747	0.690361	1.03891	0.0841723	0	0.0420862	0.164225	0.662104	0.413164	0.072665	0.0760693	0.0743672	0.553617	0.236065	0.394841	1.13492	0.483067	0.808994	0.771813	0.284508	0.528161	0.805845	2.14745	1.47665	0.180935	0.0731034	0.127019	4.17528	6.7952	5.48524	0	0.515743	0.257871
Mycth_2050486		0.681519	0.274699	0.478109	0.36578	0.45298	0.40938	0.213029	0.829597	0.521313	0.207815	0.310314	0.259065	0.367811	0.192521	0.280166	0	0	0	0.265957	0.174654	0.220305	0.177578	0.180013	0.178795	0.906438	1.1815	1.04397	3.56161	3.20692	3.38427	1.66848	1.5814	1.62494	4.20599	4.07898	4.14249
Mycth_2050514	Nse4	19.8472	17.5473	18.6972	9.58701	12.3157	10.9514	15.7122	13.9522	14.8322	15.647	16.5526	16.0998	11.7879	14.4532	13.1205	8.61181	9.87975	9.24578	9.17745	11.4633	10.3204	19.6072	17.189	18.3981	11.5405	12.0859	11.8132	21.9802	22.7027	22.3414	18.8824	19.0708	18.9766	18.7926	17.2631	18.0278
Mycth_2050561	Reverse transcriptase, RNA-dependent DNA polymerase	0	0	0	0	0	0	0	0	0	0	0	0	0	0	0	0	0	0	0	0	0	0	0	0	0	0	0	0	0	0	0	0	0	0	0	0
Mycth_2050660	Mov34-1	285.638	249.146	267.392	311.558	273.767	292.662	216.721	219.47	218.095	230.463	238.902	234.683	219.937	264.005	241.971	187.169	198.21	192.69	170.838	155.876	163.357	210.083	232.895	221.489	96.099	96.4039	96.2515	118.572	142.667	130.62	142.265	164.34	153.303	134.834	133.493	134.163
Mycth_2050741		59.2383	42.0127	50.6255	34.7222	39.818	37.2701	37.2856	33.5987	35.4421	40.2615	42.2893	41.2754	25.7855	42.8157	34.3006	21.9967	21.4138	21.7052	51.5886	58.6148	55.1017	60.0587	51.46	55.7593	44.5467	41.9743	43.2605	87.0171	91.7576	89.3874	66.8711	63.836	65.3535	75.4304	76.8609	76.1457
Mycth_2050866		1.90355	0.863171	1.38336	0.612997	0	0.306498	0.297506	0	0.148753	0.870675	0	0.435337	0.256833	0.806597	0.531715	1.11814	0	0.559071	10.9198	6.58566	8.75274	0	1.00559	0.502794	1.89883	7.26011	4.57947	13.2166	8.52663	10.8716	5.17805	12.2158	8.69693	10.4838	13.8995	12.1916
Mycth_2050929	HAD-superfamily hydrolase, subfamily IA, variant 3	61.4394	51.0415	56.2404	76.0911	68.0973	72.0942	74.7971	75.1347	74.9659	63.4585	62.9753	63.2169	77.0994	69.1626	73.131	75.7062	72.6912	74.1987	34.7204	29.537	32.1287	49.5308	50.7591	50.145	44.2372	40.1225	42.1799	22.3481	23.0123	22.6802	39.0802	52.0044	45.5423	50.5588	45.0115	47.7851
Mycth_2050951	Inositol monophosphatase	0.923603	1.28865	1.10612	0.857959	1.39642	1.12719	1.49901	1.13758	1.3183	1.33235	1.45572	1.39403	1.40911	0.511779	0.960446	1.25197	1.12108	1.18653	0.673723	0.655458	0.66459	0.666431	0.281487	0.473959	0.815007	0.628156	0.721582	0.262553	0.462894	0.362724	0.927652	1.0896	1.00862	0.499514	0.61232	0.555917
Mycth_2050974		0	0	0	0	0	0	0	0	0	0	0	0	0	0	0	0	0	0	0	0	0	0	0	0	0	0	0	0	0	0	0	0	0	0	0	0
Mycth_2050996	Kinetochore Spc7	4.59394	6.15784	5.37589	3.41395	4.44352	3.92873	5.11269	5.10521	5.10895	6.83482	6.95103	6.89293	3.47377	4.34242	3.90809	3.42498	3.29703	3.361	3.22694	2.94971	3.08833	3.94617	4.06029	4.00323	2.39199	2.75683	2.57441	2.23873	2.85745	2.54809	3.56355	2.25679	2.91017	1.41974	1.39592	1.40783
Mycth_2051009	Fungal transcriptional regulatory protein, N-terminal	39.5011	42.2734	40.8873	20.838	22.063	21.4505	25.3107	25.4759	25.3933	33.9237	27.9119	30.9178	19.5894	46.9815	33.2855	16.5439	15.0818	15.8128	50.2017	56.3352	53.2685	47.9766	57.2083	52.5924	21.6097	21.6061	21.6079	63.901	62.9841	63.4426	35.7979	41.6783	38.7381	34.4888	31.8261	33.1574
Mycth_2051026	WW/Rsp5/WWP	45.3257	47.1292	46.2274	31.7532	35.2635	33.5084	48.6918	48.4462	48.569	52.1244	53.2871	52.7058	46.8635	51.9449	49.4042	31.2334	31.4835	31.3584	56.2333	60.0026	58.118	59.42	50.5644	54.9922	97.8742	96.6695	97.2718	87.3145	66.3527	76.8336	107.082	64.378	85.7301	114.221	120.979	117.6
Mycth_2051156		1.69165	1.44024	1.56594	1.46751	1.35712	1.41232	2.91366	3.75312	3.33339	3.47399	3.65006	3.56202	3.82889	2.01876	2.92383	0.0912555	0.151324	0.12129	11.0097	8.70582	9.85777	15.0045	14.7178	14.8612	5.47562	3.98607	4.73084	22.756	23.618	23.187	5.86004	8.74183	7.30094	12.7675	12.7696	12.7686
Mycth_2051168	Taurine catabolism dioxygenase TauD/TfdA	2.17973	1.65501	1.91737	3.23217	2.38256	2.80736	1.94895	1.3243	1.63662	2.3186	1.70339	2.011	1.96976	2.19092	2.08034	0.312649	0.977642	0.645145	1.28187	1.1302	1.20603	0.594372	0.843531	0.718951	0.859618	0.632737	0.746177	0.272482	1.15596	0.714221	1.6547	0.694721	1.17471	0.677165	0.618927	0.648046
Mycth_2051209		19.2958	19.1577	19.2267	13.5676	13.3312	13.4494	24.7703	22.359	23.5647	26.335	25.4118	25.8734	23.9979	21.9242	22.9611	10.386	9.82189	10.1039	15.0843	17.0182	16.0513	13.2282	15.7525	14.4903	10.012	8.65967	9.33584	15.0039	18.4714	16.7377	15.1116	11.9834	13.5475	15.5632	17.8261	16.6947
Mycth_2051335	Cyclin-like F-box	18.5056	18.2051	18.3553	13.0297	13.0892	13.0594	9.75514	8.98706	9.3711	14.0116	10.197	12.1043	8.50614	12.4488	10.4775	3.50055	4.62853	4.06454	12.5216	13.6245	13.073	13.4439	13.5455	13.4947	12.515	12.6152	12.5651	17.5974	24.0971	20.8473	29.5208	27.5997	28.5602	29.6605	28.9098	29.2852
Mycth_2051357	Dehydroquinase class I	27.8755	27.1646	27.52	24.4157	24.5823	24.499	38.8994	35.3815	37.1405	34.4388	33.2499	33.8444	37.9616	36.1995	37.0805	16.897	16.5114	16.7042	24.4718	28.0833	26.2776	27.1972	25.6525	26.4248	21.1565	16.8368	18.9967	34.714	33.5795	34.1467	33.144	21.6038	27.3739	28.8283	32.0396	30.4339
Mycth_2051392		48.9005	38.3772	43.6389	48.4924	41.4521	44.9723	40.368	42.2532	41.3106	43.5497	41.2774	42.4136	45.1445	42.1091	43.6268	29.5008	23.1854	26.3431	36.0886	35.9515	36.02	38.2688	43.9661	41.1174	24.2493	22.3596	23.3045	34.8608	35.9761	35.4184	43.7174	27.4328	35.5751	47.5163	46.5992	47.0578
Mycth_2051419	Serine/threonine protein kinase, active site	108.343	152.771	130.557	107.146	105.309	106.228	88.8388	86.8866	87.8627	100.182	94.1893	97.1857	82.1104	105.332	93.7211	58.5144	64.2311	61.3727	95.1395	107.731	101.435	140.438	148.064	144.251	65.69	60.6689	63.1795	75.7568	97.9099	86.8333	61.0665	91.3029	76.1847	50.7696	49.6998	50.2347
Mycth_2051606	Major facilitator superfamily	18.4723	27.3282	22.9003	8.61284	6.85678	7.73481	30.0965	30.6535	30.375	23.9773	24.4924	24.2349	31.034	17.0448	24.0394	1.16256	1.7194	1.44098	37.3737	33.5853	35.4795	18.816	18.6784	18.7472	33.9717	32.3085	33.1401	32.2036	31.8021	32.0028	72.841	45.2423	59.0416	38.4362	34.1667	36.3014
Mycth_2051636	Prolyl 4-hydroxylase, alpha subunit	0.0559301	0.811573	0.433752	0.648398	0.430164	0.539281	0.94406	0.754144	0.849102	0.153493	0.550076	0.351785	0.814997	0.426589	0.620793	1.18272	1.42189	1.3023	153.299	154.542	153.92	27.1937	67.188	47.1908	0.669497	0.698126	0.683811	362.573	418.475	390.524	0.502067	0.547512	0.524789	17.0271	16.2688	16.6479
Mycth_2051640	Armadillo-type fold	12.3072	13.2142	12.7607	8.68346	9.92221	9.30283	11.5308	11.0595	11.2951	12.0947	11.603	11.8489	11.7426	12.7354	12.239	5.74312	5.18942	5.46627	9.53169	11.4364	10.484	10.4029	11.2527	10.8278	6.67567	6.41783	6.54675	9.04442	9.30545	9.17493	10.23	7.17969	8.70482	8.43878	10.4102	9.42447
Mycth_2051705	Vesicle transport v-SNARE	155.201	120.214	137.708	187.341	161.447	174.394	89.8682	102.515	96.1917	106.635	104.545	105.59	112.565	122.213	117.389	110.19	98.8303	104.51	134.694	119.577	127.136	127.567	149.043	138.305	129.9	130.951	130.425	126.1	147.76	136.93	174.964	165.08	170.022	191.486	169.833	180.659
Mycth_2051745	WD40 repeat	14.1402	12.6404	13.3903	17.2188	17.0456	17.1322	24.0545	23.2119	23.6332	21.6821	22.1839	21.933	25.4313	19.8661	22.6487	12.1534	11.7248	11.9391	7.04105	6.48495	6.763	19.5434	21.2993	20.4214	7.40554	7.75227	7.57891	7.57942	9.09288	8.33615	10.1484	5.98552	8.06697	9.97217	11.3175	10.6449
Mycth_2051835	Peptidoglycan-binding LysM	21.3632	19.3211	20.3421	23.0645	22.5479	22.8062	18.6902	18.8962	18.7932	20.0633	18.6828	19.373	17.4373	23.0921	20.2647	17.9242	17.2661	17.5952	22.5576	22.065	22.3113	20.1956	23.0841	21.6398	15.9876	16.406	16.1968	21.8806	21.4089	21.6447	21.628	16.9121	19.2701	21.2267	21.4301	21.3284
Mycth_2051955	Hypothetical protein	1.06452	1.37917	1.22185	0.8815	0.779746	0.830623	0.285212	0.512631	0.398921	0.695581	0.249277	0.472429	0.12311	0.257756	0.190433	0.535969	0.133315	0.334642	0.106822	0.116917	0.11187	0.356623	0	0.178312	0.303394	1.58184	0.942619	0.306542	0.371559	0.339051	0.744613	1.78643	1.26552	0	0	0
Mycth_2051994	Zinc finger, SWIM-type	2.09177	4.80187	3.44682	13.1985	12.876	13.0372	3.64722	4.02137	3.8343	3.82705	5.86642	4.84674	6.27075	3.04683	4.65879	1.32469	1.4326	1.37865	7.59918	9.42293	8.51106	4.90531	5.77544	5.34037	2.96685	3.05973	3.01329	1.86666	2.26257	2.06462	5.33441	4.15934	4.74687	4.11332	4.92956	4.52144
Mycth_2052150		88.7431	67.0553	77.8992	77.0063	69.261	73.1337	54.2758	53.8519	54.0638	59.7573	62.7243	61.2408	45.9078	66.6298	56.2688	46.7968	41.1343	43.9655	78.8455	73.307	76.0763	68.6499	82.9794	75.8146	65.9959	79.0842	72.5401	82.838	84.1271	83.4825	124.363	135.371	129.867	111.85	115.159	113.504
Mycth_2052169		0	0	0	0	0	0	0	0	0	0	0	0	0	0	0	0	0	0	0	0	0	0	0	0	0	0	0	0	0	0	0	0	0	0	0	0
Mycth_2052313	RNA-directed DNA polymerase (reverse transcriptase)	0	0	0	0	0	0	0	0	0	0	0	0	0	0	0	0	0	0	0	0	0	0	0	0	0	0	0	0	0	0	0	0	0	0	0	0
Mycth_2052357	DNA repair metallo-beta-lactamase	12.7016	11.0023	11.8519	7.70857	9.46276	8.58567	9.77293	10.7726	10.2728	12.6062	10.3433	11.4748	10.0682	11.5922	10.8302	5.27283	5.24618	5.2595	8.62176	10.3285	9.47515	14.6702	13.8713	14.2708	4.26397	4.55217	4.40807	10.5175	14.3397	12.4286	14.9001	10.2154	12.5577	12.0072	15.8328	13.92
Mycth_2052384		0	0	0	0	0	0	0	0	0	0	0	0	0	0	0	0	0	0	0	0	0	0	0	0	0	0	0	0	0	0	0	0	0	0	0	0
Mycth_2052439		0	0	0	0	0	0	0	0	0	0	0	0	0	0	0	0	0	0	0	0	0	0	0	0	0	0	0	0	0	0	0	0	0	0	0	0
Mycth_2052509		0	0	0	0	0	0	0	0	0	0	0	0	0	0	0	0	0	0	0	0	0	0	0	0	0	0	0	0	0	0	0	0	0	0	0	0
Mycth_2052590		25.5064	24.3711	24.9387	11.6166	13.3117	12.4641	7.2609	8.90505	8.08298	13.5831	11.6469	12.615	7.0057	9.10949	8.0576	3.93287	3.99285	3.96286	12.6056	10.5052	11.5554	5.1981	4.40318	4.80064	6.81511	6.34851	6.58181	4.2233	5.34162	4.78246	15.0907	7.25281	11.1718	7.42941	7.06593	7.24767
Mycth_2052653	Protein of unknown function DUF775	26.3387	22.1688	24.2538	20.6526	20.7353	20.6939	22.1613	27.2134	24.6873	21.2889	22.3262	21.8075	27.1639	22.6269	24.8954	15.8952	15.8939	15.8945	49.7378	52.635	51.1864	36.2415	41.3129	38.7772	71.352	66.5219	68.937	21.455	17.4839	19.4694	56.8266	53.333	55.0798	68.1751	72.7523	70.4637
Mycth_2052657		0.990531	0.656463	0.823497	0.809714	0.976701	0.893208	0.428704	0.353163	0.390933	1.18494	0.562034	0.873485	0.277571	0.645723	0.461647	0.0671348	0.233784	0.150459	0.883108	0.790824	0.836966	0.625382	0.845278	0.73533	1.93814	1.86251	1.90033	0.486364	0.837738	0.662051	1.5234	2.11334	1.81837	2.65177	2.16161	2.40669
Mycth_2052693	Pyridine nucleotide-disulphide oxidoreductase, class-II	10.6452	16.6328	13.639	7.84535	7.43358	7.63946	5.6472	5.25446	5.45083	5.036	6.63077	5.83339	5.76156	3.45393	4.60774	4.98451	3.46619	4.22535	31.1921	28.9019	30.047	18.5682	19.5699	19.069	9.98168	10.7249	10.3533	29.3872	34.2082	31.7977	20.4272	12.7035	16.5653	18.0268	17.7159	17.8714
Mycth_2052727		0.451559	0.10238	0.276969	0.327182	0.241179	0.284181	0.423444	0.190271	0.306857	0.20654	0.323831	0.265186	0.456943	0.047835	0.252389	0	0	0	0.237893	0.173582	0.205737	0	0.0447271	0.0223636	0.11261	0	0.0563048	5.34757	6.5737	5.96063	0.0460625	0.33153	0.188796	0.833392	2.67561	1.7545
Mycth_2052748		120.833	130.444	125.639	127.697	135.693	131.695	65.2107	66.4866	65.8487	92.722	96.3944	94.5582	58.0336	102.987	80.5102	33.9799	31.7917	32.8858	226.304	232.777	229.54	199.995	178.557	189.276	108.832	99.689	104.261	370.453	337.252	353.852	153.605	128.544	141.074	93.9041	108.205	101.055
Mycth_2052762		0	0	0	0	0	0	0	0	0	0	0	0	0	0	0	0	0	0	0	0	0	0	0	0	0	0	0	0	0	0	0	0	0	0	0	0
Mycth_2052991		1.51761	2.40857	1.96309	1.3745	1.94535	1.65993	2.49046	4.63614	3.5633	4.77226	7.30741	6.03983	2.91784	1.76842	2.34313	0.417862	0.3326	0.375231	1.13265	1.67722	1.40493	1.77944	2.10448	1.94196	2.83846	3.45315	3.1458	0.637313	1.62222	1.12977	9.59809	9.34702	9.47255	1.66719	1.02185	1.34452
Mycth_2053048	Acyl-CoA N-acyltransferase	6.2481	17.1239	11.686	5.96986	5.45677	5.71331	2.63981	3.5296	3.0847	2.07273	3.60149	2.83711	3.0015	2.61843	2.80997	0.241986	0.421335	0.33166	5.35347	6.28167	5.81757	2.9519	5.76713	4.35951	5.27374	5.71352	5.49363	24.3587	32.6565	28.5076	15.0724	14.6525	14.8624	7.72383	7.44628	7.58505
Mycth_2053130	Glycoside Hydrolase Family 61 protein	31.224	84.1376	57.6808	26.1389	26.1351	26.137	26.2137	20.9102	23.562	30.4989	32.3695	31.4342	23.5123	20.8104	22.1614	21.0713	21.5269	21.2991	83.8131	81.1849	82.499	65.9048	66.7578	66.3313	8.95384	9.73688	9.34536	66.2566	67.0463	66.6514	17.1616	15.3143	16.2379	18.9779	18.7878	18.8828
Mycth_2053143	RNA-directed DNA polymerase (reverse transcriptase)	0	0	0	0	0	0	0	0	0	0	0	0	0	0	0	0	0	0	0	0	0	0	0	0	0	0	0	0	0	0	0	0	0	0	0	0
Mycth_2053156		0	0	0	0	0	0	0	0	0	0	0	0	0	0	0	0	0	0	0	0	0	0	0	0	0	0	0	0	0	0	0	0	0	0	0	0
Mycth_2053230		2.81648	3.06514	2.94081	2.63026	2.96847	2.79937	2.8172	1.18677	2.00198	2.31884	1.46196	1.8904	1.21603	2.54599	1.88101	2.15071	1.81063	1.98067	1.05514	1.73228	1.39371	2.34837	2.1574	2.25289	1.40475	0.976546	1.19065	1.95551	2.90549	2.4305	2.06858	3.00219	2.53538	2.50828	1.82056	2.16442
Mycth_2053430	Major facilitator superfamily	12.3589	10.1705	11.2647	17.202	16.1552	16.6786	8.92813	9.14223	9.03518	12.4782	12.9804	12.7293	9.6715	9.30998	9.49074	24.8842	25.2801	25.0821	6.04476	4.962	5.50338	7.15612	11.8244	9.49027	4.83997	4.47559	4.65778	11.964	13.2341	12.5991	14.979	8.54354	11.7613	6.98363	6.31208	6.64785
Mycth_2053489		33.6997	29.6798	31.6897	25.5635	24.8219	25.1927	32.3145	32.1163	32.2154	36.671	33.3283	34.9997	29.8173	31.6524	30.7348	16.3203	15.5445	15.9324	29.8461	32.8303	31.3382	32.9757	31.8132	32.3945	13.8651	15.8501	14.8576	39.4418	43.9678	41.7048	33.036	19.3926	26.2143	40.7154	44.6064	42.6609
Mycth_2053528		0	0.241855	0.120927	0	0	0	0	0.22474	0.11237	0	0	0	0	0	0	0	0	0	0	0.205028	0.102514	0.208461	0	0.10423	0	0.277396	0.138698	0	0	0	1.74103	0	0.870514	0.937494	1.53228	1.23489
Mycth_2053555		13.9594	14.2816	14.1205	9.86368	11.3377	10.6007	18.9863	17.4515	18.2189	13.7197	16.7832	15.2515	20.7802	13.3455	17.0628	15.5523	15.2714	15.4119	9.40036	12.8609	11.1306	16.1423	16.8665	16.5044	12.889	11.8802	12.3846	24.3402	28.9859	26.663	14.2161	16.9779	15.597	11.883	13.1331	12.508
Mycth_2053582	Thioesterase superfamily	0.21906	0.595999	0.407529	0.282173	0.374402	0.328288	0.479315	0.738432	0.608873	0.267191	0.299231	0.283211	0.886687	0.618818	0.752752	0.643375	0.384074	0.513725	0.461625	0.224555	0.34309	0.342471	0.347168	0.344819	0.58271	0.607628	0.595169	0.294378	0.237876	0.266127	1.19177	0.571845	0.88181	0.102678	0.734217	0.418448
Mycth_2053587		18.401	25.1085	21.7548	31.0688	20.9184	25.9936	9.18173	7.75354	8.46764	13.2811	13.836	13.5586	7.72149	16.0234	11.8725	3.56985	3.47781	3.52383	18.6175	13.7576	16.1875	26.7882	27.2224	27.0053	9.34608	9.74575	9.54591	9.41469	11.2053	10.31	12.1233	13.8817	13.0025	9.37666	8.5479	8.96228
Mycth_2053677	Pex, N-terminal	22.4576	18.5464	20.502	15.7568	18.8341	17.2955	23.4516	25.1638	24.3077	17.6747	21.0109	19.3428	25.0529	19.7409	22.3969	12.4546	12.5016	12.4781	14.3943	15.9475	15.1709	21.8372	22.1035	21.9704	9.51142	9.26564	9.38853	14.359	17.6769	16.0179	16.7228	9.71617	13.2195	18.524	20.2444	19.3842
Mycth_2053975		30.6437	37.4865	34.0651	20.942	24.1452	22.5436	36.8437	34.5847	35.7142	28.5283	30.3038	29.4161	17.1896	21.168	19.1788	17.4719	15.7208	16.5964	29.502	32.8013	31.1516	37.8947	34.0029	35.9488	5.70073	5.73953	5.72013	30.0242	33.6638	31.844	10.8552	7.18596	9.02058	6.6852	7.99677	7.34099
Mycth_2054051		0	0	0	0	0	0	0	0	0	0	0	0	0	0	0	0	0	0	0	0	0	0	0	0	0	0	0	0	0	0	0	0	0	0	0	0
Mycth_2054076		0.0519803	0.282847	0.167414	0.225978	0.199893	0.212935	0.170603	0.065708	0.118156	0.0713265	0.127807	0.0995669	0.33664	0	0.16832	0.0686994	0.159488	0.114094	0.237333	0.11989	0.178611	0.243793	0.123568	0.183681	0.0518513	0.270343	0.161097	0.104779	0.232836	0.168808	0.190886	0.322269	0.256577	0.182732	0.186665	0.184699
Mycth_2054138		169.49	87.8673	128.678	193.369	156.179	174.774	135.695	134.078	134.887	121.038	83.5112	102.274	123.427	164.004	143.716	104.337	117.307	110.822	199.949	179.772	189.861	99.2188	116.252	107.735	243.614	247.522	245.568	162.16	166.275	164.218	290.827	357.648	324.238	432.479	421.381	426.93
Mycth_2054145	Tetratricopeptide TPR-4	38.4855	36.175	37.3302	40.207	44.6771	42.442	33.3486	32.9254	33.137	32.0405	33.8035	32.922	31.0798	30.2175	30.6486	34.0124	36.2181	35.1153	21.9914	22.0563	22.0239	36.6083	44.9474	40.7779	13.784	13.2547	13.5194	33.7925	41.1692	37.4809	26.5601	25.5587	26.0594	29.8202	30.0255	29.9228
Mycth_2054177		1.68375	1.30886	1.49631	0.929512	0.205554	0.567533	0	0.202707	0.101353	0.11002	0	0.05501	0.0973617	0	0.0486808	0	0	0	0.591363	1.57189	1.08162	1.69221	2.38252	2.03737	0.959758	1.1259	1.04283	0.646477	0.391796	0.519137	0.981461	1.64826	1.31486	1.43749	1.12292	1.28021
Mycth_2054216	Zinc finger, CCHC-type	0	0	0	0	0	0	0	0	0	0	0	0	0	0	0	0	0	0	0	0	0	0	0	0	0	0	0	0	0	0	0	0	0	0	0	0
Mycth_2054219	NADH dehydrogenase subunit 5, C-terminal	0.147997	0.0447399	0.0963686	0	0	0	0	0.0415739	0.020787	0	0.0404323	0.0202162	0.0399366	0.0836151	0.0617758	0.0434666	0.172988	0.108227	0	0.15171	0.075855	0.115687	0.31273	0.214209	0.0492101	0.153943	0.101577	0.0662942	0.080355	0.0733246	0.161033	0.0643901	0.112712	0	0	0
Mycth_2054232		0	0	0	0	0	0	0	0	0	0	0	0	0	0	0	0	0	0	0	0	0	0	0	0	0	0	0	0	0	0	0	0	0	0	0	0
Mycth_2054249	Shikimate kinase	93.4269	99.9003	96.6636	68.9259	65.9016	67.4137	162.592	177.697	170.145	144.382	111.876	128.129	205.434	134.394	169.914	26.9726	27.3495	27.1611	110.219	118.706	114.463	163.845	199.23	181.537	98.2012	94.3965	96.2988	319.494	322.476	320.985	261.694	249.837	255.765	159.248	145.015	152.131
Mycth_2054417		0.0550928	0.049964	0.0525284	0.0266121	0.0706207	0.0486164	0.98159	0.464284	0.722937	0.428386	0.293498	0.360942	0.535198	0.0700339	0.302616	0.0485421	0.072445	0.0604936	0.135447	0.190603	0.163025	0.387587	0.283763	0.335675	0.0274781	0	0.013739	0.31465	0.448689	0.381669	0.269755	0.143817	0.206786	0.213041	0.0593529	0.136197
Mycth_2054491	Longin-like	113.217	111.021	112.119	118.883	102.321	110.602	93.8258	106.934	100.38	96.9069	93.7342	95.3206	86.4815	97.4638	91.9727	67.104	74.2703	70.6872	102.327	100.797	101.562	86.7023	108.143	97.4225	85.4034	83.6059	84.5047	88.0067	113.021	100.514	92.0795	97.0708	94.5751	113.562	99.67	106.616
Mycth_2054510		0	0	0	0	0	0	0	0	0	0	0	0	0	0	0	0	0	0	0	0	0	0	0	0	0	0	0	0	0	0	0	0	0	0	0	0
Mycth_2054541	Splicing factor 3B subunit 5/RDS3 complex subunit 10	110.01	86.3109	98.1606	124.63	115.992	120.311	89.6164	100.713	95.1645	102.265	95.6768	98.971	89.6984	99.9371	94.8177	84.029	89.3281	86.6785	101.458	89.7496	95.6039	122.34	140.166	131.253	106.58	116.694	111.637	77.3739	108.449	92.9112	107.859	156.759	132.309	111.429	104.875	108.152
Mycth_2054555		44.3224	26.4831	35.4028	214.25	181.11	197.68	55.9673	61.017	58.4921	32.9342	38.5556	35.7449	57.9662	15.3908	36.6785	17.059	18.2352	17.6471	45.2954	33.2146	39.255	56.7222	52.1748	54.4485	52.5123	51.3459	51.9291	54.1323	84.7046	69.4184	67.5736	56.9633	62.2684	42.9747	28.6153	35.795
Mycth_2054578		0.623763	0	0.311882	0	1.59914	0.799571	1.46232	0.788495	1.12541	1.42653	0.766844	1.09669	0	0.264309	0.132154	0	0	0	0.438152	0.239779	0.338966	0.243793	0.988545	0.616169	2.17776	3.56853	2.87314	0.419114	1.01601	0.717564	6.36286	2.03538	4.19912	4.60484	2.91198	3.75841
Mycth_2054613	4'-phosphopantetheinyl transferase	133.977	150.393	142.185	62.8368	65.0849	63.9608	47.9604	48.3484	48.1544	53.9573	76.6365	65.2969	58.9553	58.5136	58.7345	44.9655	43.0812	44.0234	52.9516	57.1862	55.0689	28.0723	30.7039	29.3881	85.6214	87.4324	86.5269	36.7181	36.1752	36.4466	76.7604	62.9825	69.8714	60.6613	51.2266	55.9439
Mycth_2054788		0	0	0	0	0	0	0	0	0	0	0	0	0	0	0	0	0	0	0	0	0	0	0	0	0	0	0	0	0	0	0	0	0	0	0	0
Mycth_2054820	Histidine triad-like motif	0.246993	0.224	0.235497	0.477232	0.105536	0.291384	0.694845	1.30093	0.997887	0.790814	0.303649	0.547232	0.399902	0.470966	0.435434	0.108812	0	0.0544062	0.780735	0.0949461	0.43784	0.193071	0.538226	0.365649	0.677547	0.706521	0.692034	0.788301	0.905207	0.846754	0.503905	0.523872	0.513888	0.738041	0.620882	0.679461
Mycth_2054970	RNA-directed DNA polymerase (reverse transcriptase)	0	0	0	0	0	0	0	0	0	0	0	0	0	0	0	0	0	0	0	0	0	0	0	0	0	0	0	0	0	0	0	0	0	0	0	0
Mycth_2054998		7.36979	8.98256	8.17618	17.7769	18.2922	18.0346	8.62766	7.75354	8.1906	7.30005	6.69423	6.99714	9.88022	4.37593	7.12807	0.868557	0.617261	0.742909	3.72597	3.60892	3.66745	11.5951	12.6096	12.1024	2.85632	2.78316	2.81974	4.41567	5.27576	4.84571	8.12109	5.7593	6.9402	3.00333	3.16912	3.08623
Mycth_2055104	Aminotransferase, class V/Cysteine desulphurase	44.8935	43.5452	44.2194	38.4902	33.2048	35.8475	37.9771	39.633	38.8051	32.5389	35.6497	34.0943	35.9108	38.1153	37.0131	32.0642	29.2016	30.6329	31.5636	32.8096	32.1866	25.8138	28.0555	26.9346	33.2281	33.4101	33.3191	38.0576	46.3301	42.1938	41.4291	27.9043	34.6667	63.0122	59.7666	61.3894
Mycth_2055144	RNA recognition motif, RNP-1	79.1975	71.7299	75.4637	76.6629	83.8958	80.2794	73.8744	73.7027	73.7885	81.296	82.7755	82.0358	88.1507	84.7049	86.4278	64.1153	61.3165	62.7159	85.0439	74.6333	79.8386	111.638	92.2085	101.923	67.0075	65.7404	66.374	82.9644	82.1687	82.5665	75.807	51.9242	63.8656	87.9524	83.876	85.9142
Mycth_2055207		0	0	0	0	0	0	0	0	0	0	0	0	0	0	0	0	0	0	0	0	0	0	0	0	0	0	0	0	0	0	0	0	0	0	0	0
Mycth_2055311	Peptidase C19, ubiquitin carboxyl-terminal hydrolase 2	23.5942	20.007	21.8006	20.0484	21.8401	20.9443	27.5893	26.6205	27.1049	23.5476	21.8008	22.6742	27.1444	26.0597	26.602	24.8961	22.5298	23.7129	23.4526	26.1562	24.8044	62.5855	58.632	60.6087	17.3764	18.0982	17.7373	125.727	117.558	121.643	70.9106	53.559	62.2348	85.5451	91.0723	88.3087
Mycth_2055546	Dbl homology (DH) domain	4.613	3.95242	4.28271	2.51142	3.07093	2.79117	2.91572	3.24317	3.07944	3.35728	3.27944	3.31836	3.07417	1.70629	2.39023	1.5719	1.45225	1.51207	9.09439	9.24843	9.17141	4.28326	4.24102	4.26214	29.9228	31.2024	30.5626	9.94932	9.23665	9.59299	27.8905	24.7826	26.3366	30.8384	33.9001	32.3692
Mycth_2055557	Zinc finger, MYND-type	7.14272	13.665	10.4039	4.43601	4.41808	4.42705	18.6906	18.3161	18.5034	13.286	20.2384	16.7622	11.7849	7.17737	9.48114	1.31862	1.37159	1.34511	2.26973	2.85031	2.56002	1.22302	1.69798	1.4605	1.62857	1.41518	1.52188	0.388514	0.387813	0.388163	1.05475	0.732512	0.893633	0.43045	0.464145	0.447297
Mycth_2055571		14.9403	16.688	15.8141	22.5065	15.797	19.1518	5.69901	6.04634	5.87267	9.03425	9.96193	9.49809	5.53488	10.3723	7.95359	2.67739	2.36787	2.52263	12.8662	11.3565	12.1114	18.9365	21.6709	20.3037	7.07271	6.40937	6.74104	7.88339	10.6553	9.26936	9.16136	9.75023	9.45579	6.05329	5.51673	5.78501
Mycth_2055575		6.2224	6.30703	6.26472	6.87931	7.13734	7.00832	17.7858	14.1611	15.9734	9.34493	11.4541	10.3995	17.9133	10.2927	14.103	3.6648	3.64627	3.65553	4.67468	7.00953	5.8421	8.99963	10.8105	9.90508	6.67166	7.13002	6.90084	37.6506	36.1783	36.9144	16.6999	9.88062	13.2903	26.6469	38.2377	32.4423
Mycth_2055617		57.306	32.9945	45.1503	209.869	205.502	207.685	15.0861	16.1274	15.6067	23.0853	40.4178	31.7515	42.4758	64.1591	53.3174	9.54254	11.0613	10.3019	64.2582	60.7107	62.4844	222.826	193.636	208.231	38.1792	36.3119	37.2455	25.081	29.1161	27.0985	28.3166	38.2221	33.2694	16.3381	12.1586	14.2484
Mycth_2055659	20S proteasome, A and B subunits	217.189	150.97	184.08	286.825	185.766	236.295	135.092	198.057	166.574	147.224	148.625	147.924	194.115	225.753	209.934	131.217	101.3	116.258	103.069	98.5157	100.792	122.672	179.959	151.315	83.3124	77.9496	80.631	101.666	109.951	105.808	112.273	105.03	108.651	79.7025	86.417	83.0598
Mycth_2055700	Aminotransferase class-III	4.50237	2.09487	3.29862	4.42532	4.95167	4.68849	16.1172	16.101	16.1091	8.48815	8.95249	8.72032	23.6123	2.95295	13.2826	1.13836	1.47582	1.30709	9.46036	10.4748	9.96757	1.5914	1.83039	1.71089	7.49836	9.81449	8.65643	3.23565	4.55963	3.89764	12.3965	13.3374	12.8669	8.89103	8.18262	8.53683
Mycth_2055845	Amino acid permease, conserved site	21.7282	12.0437	16.886	26.2181	23.439	24.8286	17.4452	18.8231	18.1341	16.8595	16.5277	16.6936	17.7304	16.9183	17.3243	14.5051	13.8738	14.1894	10.7306	14.147	12.4388	17.9119	19.7165	18.8142	7.96554	5.92868	6.94711	42.1266	48.4695	45.2981	15.2289	8.72334	11.9761	28.1735	28.0319	28.1027
Mycth_2055941		10.558	10.7378	10.6479	10.3456	9.92472	10.1352	8.27407	7.18156	7.72781	9.45134	7.66425	8.55779	6.22716	6.51889	6.37302	2.52498	3.63611	3.08055	7.46924	6.08783	6.77854	8.0172	8.96375	8.49048	15.9481	17.1008	16.5244	9.72895	15.3547	12.5418	34.4638	38.9792	36.7215	35.0477	36.1271	35.5874
Mycth_2055951	Hypothetical protein	14.4935	13.4019	13.9477	11.4623	12.6285	12.0454	13.0581	12.8128	12.9354	17.158	16.8281	16.9931	12.9408	15.9555	14.4482	16.5261	15.6951	16.1106	3.14404	3.27729	3.21066	12.2179	17.0018	14.6099	24.5211	26.3826	25.4518	4.72596	7.40631	6.06613	27.1918	24.3884	25.7901	3.29679	1.63285	2.46482
Mycth_2055981		26.1971	21.4708	23.834	69.4462	64.6141	67.0302	12.7937	11.9805	12.3871	22.1819	34.3439	28.2629	22.0429	30.7998	26.4213	4.79826	4.72375	4.761	31.0453	28.338	29.6917	45.8848	36.2482	41.0665	51.6352	48.7153	50.1753	17.0244	15.5464	16.2854	23.7642	17.957	20.8606	13.5017	13.957	13.7293
Mycth_2055988		1.61412	4.0988	2.85646	1.55938	2.207	1.88319	0.302725	0.272054	0.287389	0.590633	0.529167	0.5599	0	0.273583	0.136791	0.568879	1.41501	0.991944	6.1226	6.94939	6.53599	1.76643	1.02323	1.39483	3.86429	2.35056	3.10743	4.12129	2.10333	3.11231	0.52689	2.1068	1.31684	0.680917	0.927432	0.804174
Mycth_2056182		0	0	0	0	0	0	0	0	0	0	0	0	0	0	0	0	0	0	0	0	0	0	0	0	0	0	0	0	0	0	0	0	0	0	0	0
Mycth_2056315		5.77218	6.75768	6.26493	6.92826	7.38412	7.15619	7.87315	7.22288	7.54802	8.35252	6.7665	7.55951	6.45697	7.14488	6.80092	7.73665	7.48287	7.60976	5.72555	6.18594	5.95574	6.5356	6.81927	6.67744	7.1886	7.35046	7.26953	6.08792	5.49874	5.79333	10.7912	11.301	11.0461	7.37876	8.49235	7.93555
Mycth_2056329		233.322	216.505	224.913	195.546	152.973	174.259	80.1464	92.8384	86.4924	126.543	150.879	138.711	69.8429	148.35	109.097	30.435	31.6962	31.0656	125.967	117.643	121.805	123.209	158.601	140.905	65.5319	63.5491	64.5405	97.5553	151.768	124.662	102.48	134.73	118.605	83.0718	77.1508	80.1113
Mycth_2056455		19.7515	25.5678	22.6597	30.5795	22.5053	26.5424	8.94427	8.03807	8.49117	13.8988	13.4209	13.6599	9.15646	16.5957	12.8761	3.86734	3.25582	3.56158	18.3803	14.2768	16.3285	26.4583	25.8847	26.1715	11.1985	11.1505	11.1745	10.0953	11.824	10.9596	10.9523	14.708	12.8301	10.0888	7.69918	8.89399
Mycth_2056582	Ornithine decarboxylase antizyme	445.812	410.728	428.27	509.662	459.197	484.429	355.006	364.963	359.985	337.578	359.292	348.435	403.108	325.529	364.319	537.473	540.392	538.933	331.05	303.57	317.31	327.139	346.72	336.93	341.28	339.372	340.326	274.185	233.583	253.884	337.291	360.186	348.738	440.328	389.615	414.972
Mycth_2056896	Ankyrin	30.2868	33.7752	32.031	33.0872	29.0421	31.0647	33.0245	33.8336	33.4291	49.291	47.4085	48.3498	34.3542	39.3959	36.8751	36.46	33.5743	35.0171	21.9548	16.4484	19.2016	51.4788	49.5337	50.5063	23.537	24.7267	24.1319	17.8655	19.1451	18.5053	31.3978	29.3611	30.3795	37.3266	34.2096	35.7681
Mycth_2057017	Erythromycin esterase	0.304779	0.0345507	0.169665	0.331247	0.260454	0.29585	0.643056	0.866855	0.754955	0.836425	0.343465	0.589945	0.370095	0.710295	0.540195	0.13427	0.133591	0.13393	0.6155	0.292898	0.454199	0	0.0301885	0.0150942	150.301	142.027	146.164	5.04282	3.31992	4.18137	223.567	119.317	171.442	112.767	100.829	106.798
Mycth_2057132	Fungal transcriptional regulatory protein, N-terminal	3.34768	13.7538	8.55075	0.955048	0.499203	0.727125	0.547788	0.132539	0.340164	0.637148	1.04961	0.84338	0.691161	0.266568	0.478864	0.0593885	0	0.0296942	1.6729	2.59102	2.13196	0.509316	0.480694	0.495005	24.3169	23.2067	23.7618	2.71734	3.20218	2.95976	13.9346	11.6422	12.7884	2.14834	1.82344	1.98589
Mycth_2057198	14-3-3 protein	31.6682	37.7703	34.7192	25.6901	30.9568	28.3235	33.0502	33.6392	33.3447	31.5554	30.2098	30.8826	31.1002	32.9483	32.0242	39.0841	40.9093	39.9967	24.7975	28.9148	26.8562	39.1384	39.1723	39.1553	36.7683	31.6205	34.1944	53.3701	50.784	52.077	60.6774	63.733	62.2052	51.8713	68.1924	60.0319
Mycth_2057234		58.0195	18.8165	38.418	59.9517	66.1087	63.0302	10.5645	7.91177	9.23813	12.2813	19.3132	15.7972	3.95209	6.92192	5.43701	0.579038	0.823015	0.701026	248.882	275.794	262.338	12.7693	9.74549	11.2574	28.8441	27.0503	27.9472	5.10956	6.04036	5.57496	26.8149	24.9978	25.9064	29.7033	45.9185	37.8109
Mycth_2057284	Protein kinase ATP binding, conserved site	31.6004	30.7842	31.1923	27.2116	28.1994	27.7055	29.9992	29.2642	29.6317	28.9829	27.8203	28.4016	28.5111	30.6134	29.5623	19.8542	20.2044	20.0293	19.1066	20.2167	19.6617	26.7587	30.8564	28.8075	22.4366	21.9205	22.1785	21.9511	26.8077	24.3794	30.62	19.1201	24.87	30.1247	30.7879	30.4563
Mycth_2057317	Xylose isomerase-like, TIM barrel	4.45462	1.58489	3.01976	1.02623	0.761354	0.893791	2.47423	3.66741	3.07082	4.82736	2.05015	3.43875	2.38563	3.51378	2.94971	1.53979	0.961257	1.25052	1.34791	1.26453	1.30622	2.67855	2.82389	2.75122	38.6249	38.5657	38.5953	3.59174	3.40469	3.49821	50.1105	25.2475	37.679	15.5634	14.7664	15.1649
Mycth_2057386	Sugar transporter, conserved site	2.33498	2.24403	2.2895	2.49146	2.53147	2.51146	1.24186	1.46847	1.35517	2.6461	3.65606	3.15108	1.91847	3.39647	2.65747	0.276359	0.305513	0.290936	2.12977	2.25065	2.19021	1.22589	1.21509	1.22049	0.590987	1.01502	0.803001	0.960074	1.10694	1.0335	0.966963	0.932498	0.94973	0.0980107	0.300362	0.199186
Mycth_2057433	Armadillo-type fold	109.942	103.003	106.472	123.094	97.4547	110.274	128.545	144.32	136.432	107.01	123.375	115.192	209.425	107.521	158.473	155.931	147.755	151.843	279.636	241.212	260.424	225.668	154.204	189.936	229.442	223.893	226.668	42.7021	29.7205	36.2113	45.9955	58.8833	52.4394	52.402	52.586	52.494
Mycth_2057467		0.318357	0.692926	0.505642	0.861165	0.870582	0.865874	0.835898	0.965839	0.900868	1.51439	1.25242	1.38341	2.06178	0.593551	1.32766	8.19068	10.8843	9.53749	1.11812	0.489514	0.803818	0.447938	0.302721	0.375329	5.46215	7.08655	6.27435	1.19788	2.4372	1.81754	5.50773	7.23018	6.36896	4.83474	3.20109	4.01791
Mycth_2057540	Hypothetical protein	8.08529	8.97611	8.5307	3.43418	6.01596	4.72507	6.86291	5.75642	6.30966	6.31239	7.59775	6.95507	6.65821	5.25714	5.95768	1.04402	1.22205	1.13304	7.29507	6.48403	6.88955	6.1567	7.84283	6.99977	9.94249	7.83012	8.88631	5.33895	7.8337	6.58632	18.998	10.8261	14.912	7.35081	7.00844	7.17962
Mycth_2057586		1.59165	1.09141	1.34153	1.42515	1.29382	1.35949	1.89299	1.93021	1.9116	1.98871	1.74993	1.86932	2.54558	1.41467	1.98012	0.923529	0.612573	0.768051	1.19983	1.70122	1.45053	3.82354	3.2915	3.55752	2.16857	2.4632	2.31588	3.39094	4.36307	3.877	2.28097	2.53349	2.40723	2.29271	2.36994	2.33132
Mycth_2057697	Berberine/berberine-like	0.0618521	0.252423	0.157138	0.0597543	0.0264284	0.0430913	0	0.156374	0.0781869	0.141454	0.22812	0.184787	0	0.131044	0.0655219	0	0.0542222	0.0271111	3.95368	4.16087	4.05728	3.52947	3.25929	3.39438	0.46274	0.707708	0.585224	7.08585	7.65682	7.37133	0.529989	0.383473	0.456731	2.23959	1.66587	1.95273
Mycth_2057781		2.95016	3.80921	3.37969	3.23656	2.56384	2.9002	2.76648	2.99185	2.87917	3.29342	4.0162	3.65481	3.52169	2.58491	3.0533	1.98258	3.15608	2.56933	2.91526	3.57518	3.24522	2.38427	2.93206	2.65816	2.49394	2.86064	2.67729	1.98225	2.28051	2.13138	2.73396	2.18638	2.46017	3.5156	3.26806	3.39183
Mycth_2057810	Protein kinase-like	2.45347	1.71159	2.08253	0.364655	1.37089	0.867771	1.94675	0.556664	1.25171	1.20853	1.23744	1.22298	0.611132	0.799703	0.705417	0.332576	0.413618	0.373097	0.8617	0.435291	0.648495	0.516341	1.27117	0.893754	1.50608	0.0981554	0.802118	0.634045	3.2278	1.93092	1.84817	2.77125	2.30971	1.92403	3.32092	2.62247
Mycth_2057851		0.121861	0.193404	0.157632	0	0.104138	0.0520692	0.142842	0.0513479	0.097095	0.0557386	0.224721	0.14023	0.123314	0.206546	0.16493	0	0.0534142	0.0267071	0.427997	0.304488	0.366242	0.119071	0.362112	0.240592	0.303897	0.221825	0.262861	0.67551	0.669913	0.672711	0.596677	0.0795282	0.338102	0.299874	0.656419	0.478147
Mycth_2057861		28.3901	24.9843	26.6872	24.5829	20.2177	22.4003	23.9603	22.9505	23.4554	33.4737	32.2308	32.8523	22.4722	30.03	26.2511	13.2484	17.1451	15.1967	23.4136	17.3806	20.3971	24.9867	28.5788	26.7828	14.999	19.0309	17.0149	16.5323	16.9558	16.744	22.31	27.7917	25.0509	22.9177	18.8043	20.861
Mycth_2057906	exo-polygalacturonase	5.05904	5.03788	5.04846	5.79786	5.17099	5.48442	6.37191	6.85488	6.6134	6.30672	6.34145	6.32408	6.82581	4.66565	5.74573	1.48583	2.13052	1.80818	7.35116	9.83805	8.5946	7.87038	7.23157	7.55097	7.17393	6.60366	6.8888	10.3977	13.3704	11.884	4.00706	7.28294	5.645	2.9641	3.8116	3.38785
Mycth_2057956	Protein kinase, core	23.8638	29.8914	26.8776	17.7012	19.9912	18.8462	23.0153	22.6879	22.8516	26.9472	27.0134	26.9803	15.0233	26.9576	20.9905	19.7366	19.8202	19.7784	8.24367	10.9117	9.57766	12.9536	17.3357	15.1446	11.6546	12.1258	11.8902	12.5395	11.0906	11.8151	13.6299	8.83599	11.2329	7.42431	8.46644	7.94538
Mycth_2057978	Glycosyltransferase Family 21 protein	29.2696	39.1154	34.1925	22.0633	21.0743	21.5688	36.1233	37.3329	36.7281	20.9233	24.7784	22.8508	53.9052	21.2781	37.5917	19.3951	19.9905	19.6928	18.1199	18.4836	18.3017	22.8796	28.2082	25.5439	30.5694	29.8732	30.2213	18.5111	19.412	18.9616	25.8787	20.6057	23.2422	29.3812	32.5828	30.982
Mycth_2058054		0	0	0	0	0	0	0	0	0	0	0	0	0	0	0	0	0	0	0	0	0	0	0	0	0	0	0	0	0	0	0.220829	0	0.110414	0	0	0
Mycth_2058064	AMP-dependent synthetase and ligase	4.62368	4.10825	4.36596	4.79886	5.5531	5.17598	5.47835	6.26602	5.87218	6.88755	6.19637	6.54196	5.0076	4.13022	4.56891	3.16554	3.58773	3.37663	12.0916	13.2102	12.6509	16.1177	14.5563	15.337	4.76803	3.86705	4.31754	13.6024	12.3146	12.9585	13.4867	6.25923	9.87296	6.87506	8.30201	7.58854
Mycth_2058169	Acyl-CoA N-acyltransferase	1.10268	2.56257	1.83263	2.06399	0.530052	1.29702	1.22791	1.39389	1.3109	1.51308	1.97694	1.74501	2.45483	0.934485	1.69466	0.546508	0.362497	0.454502	0.968202	1.32462	1.14641	0.808078	1.31066	1.05937	0.962454	0.931925	0.947189	0.879826	1.34707	1.11345	0.618651	1.3493	0.983975	0.0484548	0.197991	0.123223
Mycth_2058204		184.946	161.223	173.084	222.362	212.686	217.524	200.483	206.323	203.403	167.475	160.654	164.064	186.583	168.1	177.342	176.832	184.687	180.76	210.423	205.371	207.897	223.924	219.704	221.814	161.776	174.371	168.074	145.747	160.022	152.885	182.232	210.458	196.345	219.278	206.191	212.734
Mycth_2058263	Fungal transcriptional regulatory protein, N-terminal	28.9202	32.0985	30.5093	22.9594	26.4557	24.7076	31.8127	30.509	31.1609	29.4715	30.2116	29.8416	27.4879	31.0614	29.2746	39.2652	36.781	38.0231	38.2502	40.6898	39.47	31.5788	31.7268	31.6528	35.3057	33.2929	34.2993	22.9759	19.2087	21.0923	43.9241	43.4584	43.6912	38.728	40.9392	39.8336
Mycth_2058328	Zinc finger, RING-type	52.3224	40.0405	46.1814	42.7952	41.3469	42.0711	25.8554	28.1654	27.0104	33.693	32.6439	33.1685	25.8187	37.6403	31.7295	11.0332	12.8327	11.9329	36.6911	40.7234	38.7072	28.8365	35.6141	32.2253	31.8433	31.4011	31.6222	43.8463	45.7247	44.7855	56.2034	46.0399	51.1217	87.8546	84.7634	86.309
Mycth_2058345	Regulation of nuclear pre-mRNA protein	23.8938	28.7432	26.3185	29.0798	31.3559	30.2179	33.326	28.1905	30.7582	29.5458	28.3618	28.9538	32.0605	27.7903	29.9254	34.5556	32.5511	33.5534	23.2659	28.2939	25.7799	30.0986	26.6811	28.3899	53.6415	55.7068	54.6742	22.4395	22.7253	22.5824	51.9073	37.8545	44.8809	40.4343	41.2257	40.83
Mycth_2058349	NLI interacting factor	13.3272	12.4546	12.8909	10.5224	11.5046	11.0135	12.8146	12.7705	12.7926	11.0157	14.6377	12.8267	11.3913	12.7276	12.0595	8.82181	6.58291	7.70236	9.6466	9.83006	9.73833	12.4272	12.3296	12.3784	9.98748	11.0479	10.5177	13.273	10.9091	12.091	11.7039	11.3024	11.5031	11.8434	13.2645	12.554
Mycth_2058462		3.55575	10.1579	6.85683	4.4657	5.54549	5.00559	3.91788	4.34498	4.13143	5.61102	6.48421	6.04761	3.23833	1.80802	2.52318	2.19307	3.27298	2.73302	1.87326	2.32366	2.09846	5.28101	5.91694	5.59897	95.6785	96.1638	95.9211	2.20997	0.941163	1.57557	94.3782	74.315	84.3466	1.56249	1.34074	1.45162
Mycth_2058464	Heterokaryon incompatibility	1.42328	1.56738	1.49533	2.35716	1.30317	1.83016	3.146	1.97051	2.55826	1.023	0.833219	0.928111	2.55131	1.37849	1.9649	0.268725	0.891221	0.579973	1.42823	1.87584	1.65204	2.38405	1.04726	1.71566	4.46208	1.16322	2.81265	2.73235	3.39466	3.06351	6.30521	3.91446	5.10983	4.78899	3.72382	4.2564
Mycth_2058513		135.357	86.7987	111.078	84.5533	97.6475	91.1004	66.4622	67.4164	66.9393	98.6089	105.697	102.153	61.763	94.6886	78.2258	24.9379	30.0408	27.4893	264.945	244.245	254.595	75.3321	68.4567	71.8944	254.681	254.907	254.794	104.7	68.5809	86.6405	134.511	144.385	139.448	230.16	189.755	209.957
Mycth_2058544		12.9145	17.0707	14.9926	22.1804	15.0036	18.592	5.77816	5.47727	5.62771	8.64817	8.64751	8.64784	5.46654	11.7314	8.59899	2.23115	2.81184	2.5215	12.6883	10.1884	11.4384	19.3983	20.1325	19.7654	6.23072	6.23377	6.23224	8.96097	10.8616	9.91127	7.4393	11.1274	9.28334	5.99394	5.27424	5.63409
Mycth_2058549	Vacuolar protein sorting 55	126.118	109.242	117.68	120.473	123.864	122.168	81.4982	78.7282	80.1132	92.1933	92.2277	92.2105	75.1692	115.517	95.3432	63.4804	55.8384	59.6594	182.548	182.496	182.522	166.741	159.494	163.118	184.542	181.538	183.04	177.089	188.019	182.554	181.582	206.828	194.205	178.238	199.459	188.848
Mycth_2058599		0	0	0	0	0	0	0	0	0	0	0	0	0	0	0	0	0	0	0	0	0	0	0	0	0	0	0	0	0	0	0	0	0	0	0	0
Mycth_2058620	Ribosomal protein S13	120.921	112.749	116.835	162.382	140.335	151.359	182.558	182.697	182.628	161.824	145.617	153.72	198.785	151.749	175.267	143.738	145.451	144.594	110.138	96.8889	103.514	182.759	188.818	185.789	81.7508	100.366	91.0584	80.4171	94.4509	87.434	112.686	146.123	129.405	133.94	124.385	129.163
Mycth_2058658	Helicase, superfamily 1 and 2, ATP-binding	8.48928	8.67336	8.58132	4.75123	5.6382	5.19471	8.91147	8.68447	8.79797	10.8252	10.3684	10.5968	8.14643	9.8618	9.00412	8.03986	8.06555	8.05271	4.06048	5.0608	4.56064	7.61773	8.44165	8.02969	6.02285	5.55635	5.7896	4.50427	4.92967	4.71697	8.61959	9.49047	9.05503	12.4906	12.1291	12.3098
Mycth_2058711		4.23012	3.51662	3.87337	4.56342	4.09691	4.33016	3.90063	4.81254	4.35659	4.45012	4.85374	4.65193	5.19374	5.01883	5.10628	0.683309	1.35971	1.02151	2.77329	3.30638	3.03983	8.21144	9.10617	8.6588	0.49229	0.220003	0.356146	4.12129	6.20119	5.16124	1.43835	1.19627	1.31731	3.22196	2.1267	2.67433
Mycth_2058752		43.7646	33.1504	38.4575	28.9475	33.256	31.1018	20.2867	25.0418	22.6643	24.1122	20.9915	22.5518	22.5458	20.3357	21.4408	22.4573	26.1585	24.3079	15.4582	11.1837	13.321	19.5347	19.31	19.4224	39.4392	37.1167	38.2779	14.6194	17.6189	16.1192	41.295	52.4166	46.8558	49.0398	38.6655	43.8526
Mycth_2058793		17.4196	21.8056	19.6126	17.5399	16.5635	17.0517	25.0777	18.6085	21.8431	22.6685	15.8856	19.277	16.2867	12.4754	14.381	23.563	14.6255	19.0943	3.61914	9.99719	6.80816	13.6167	13.2201	13.4184	15.908	31.1349	23.5214	4.12129	4.9954	4.55835	14.6159	20.6551	17.6355	13.4549	11.8062	12.6306
Mycth_2058820	Phospholipase D/Transphosphatidylase	6.45771	5.06937	5.76354	3.35413	3.61969	3.48691	5.59984	5.44211	5.52097	6.47914	6.63006	6.5546	4.52511	5.6198	5.07246	2.35548	2.2827	2.31909	5.43846	6.19263	5.81555	5.29215	7.07043	6.18129	3.98277	3.06967	3.52622	9.65782	11.169	10.4134	2.69161	5.64185	4.16673	4.14974	2.99228	3.57101
Mycth_2058974		77.7432	69.1306	73.4369	56.3793	54.8445	55.6119	88.6978	90.0723	89.385	61.3338	63.1129	62.2233	108.919	50.8114	79.8653	38.1314	39.9505	39.0409	68.8016	71.7431	70.2724	46.483	46.1462	46.3146	117.981	106.614	112.298	66.1426	59.3107	62.7266	165.715	170.851	168.283	157.698	166.656	162.177
Mycth_2059010	Dienelactone hydrolase	76.3423	74.3509	75.3466	73.9646	71.5576	72.7611	76.1597	71.9971	74.0784	69.8872	79.8499	74.8685	76.2107	77.7854	76.9981	48.2049	47.5291	47.867	58.4725	56.0826	57.2775	83.2633	70.5618	76.9126	38.0765	39.8187	38.9476	60.9362	60.7922	60.8642	55.1941	46.9628	51.0784	57.5253	58.6456	58.0855
Mycth_2059044		7.87592	6.75311	7.31452	8.23133	8.5049	8.36812	6.64699	5.00812	5.82756	10.5452	9.03702	9.79112	8.1727	9.16236	8.66753	0.693944	0.690436	0.69219	4.37556	4.78905	4.5823	8.78699	6.75153	7.76926	1.42843	1.48952	1.45898	3.17516	4.54834	3.86175	1.9866	1.96252	1.97456	1.66122	2.82831	2.24477
Mycth_2059134		10.706	5.37483	8.04044	6.14111	5.02379	5.58245	2.10649	1.89307	1.99978	4.02244	2.89874	3.46059	1.16075	4.00994	2.58535	5.76932	7.20662	6.48797	5.67379	6.90813	6.29096	2.98884	2.34812	2.66848	106.747	116.83	111.789	16.9241	18.1391	17.5316	99.888	102.059	100.973	151.351	143.83	147.591
Mycth_2059186	Berberine/berberine-like	3.30557	3.36424	3.33491	5.21598	4.77082	4.9934	3.1342	4.05474	3.59447	3.59508	3.43166	3.51337	4.99518	4.13978	4.56748	1.06793	1.4167	1.24231	2.52834	2.9367	2.73252	3.41651	4.45289	3.9347	0.696112	1.06972	0.882914	2.07298	1.31615	1.69457	1.46867	1.3423	1.40548	0.671403	0.55396	0.612682
Mycth_2059212	Methyltransferase type 12	4.91851	4.67053	4.79452	3.29823	4.45044	3.87434	9.92995	8.14365	9.0368	8.04599	7.25608	7.65103	6.32392	5.54134	5.93263	2.65119	4.3625	3.50684	4.59302	4.67117	4.63209	1.62835	2.33847	1.98341	10.4476	9.8711	10.1593	3.84913	4.24138	4.04525	6.23321	4.11621	5.17471	6.30597	5.73521	6.02059
Mycth_2059227	Ribosomal protein L4/L1e	136.167	129.019	132.593	193.713	172.728	183.22	208.466	213.513	210.989	197.999	188.469	193.234	224.562	185.815	205.189	217.204	209.351	213.278	123.479	114.06	118.769	258.324	267.653	262.989	128.602	133.324	130.963	109.15	115.956	112.553	140.731	88.2643	114.498	132.851	150.661	141.756
Mycth_2059229	Nucleotide binding protein, PINc	99.5495	69.6723	84.6109	75.463	69.8971	72.6801	69.1076	71.6427	70.3751	87.616	77.4423	82.5291	55.6378	75.476	65.5569	55.9351	52.9907	54.4629	44.5283	42.5116	43.52	56.8879	58.8345	57.8612	75.0735	77.2311	76.1523	37.648	45.4082	41.5281	83.7162	114.684	99.1999	88.8154	82.7977	85.8065
Mycth_2059249	Permease for cytosine/purines, uracil, thiamine, allantoin	17.4499	10.8488	14.1494	16.646	19.2575	17.9517	37.8039	36.2243	37.0141	28.1443	27.0443	27.5943	46.2586	23.5308	34.8947	26.4308	30.5304	28.4806	8.96819	7.20005	8.08412	16.7287	17.016	16.8724	11.203	9.93164	10.5673	7.84111	8.87851	8.35981	9.34418	8.21275	8.77846	12.5259	13.032	12.7789
Mycth_2059277	Protein kinase, core	0.634518	0.941641	0.78808	0.055727	0.591532	0.323629	0.108184	0.243058	0.175621	0.105536	0.28366	0.194598	0.233485	0.0977694	0.165627	0	0.0505677	0.0252839	0.648301	0.62087	0.634585	0.225451	0.182834	0.204143	0.172621	0	0.0863105	0.387582	0	0.193791	0	0.07529	0.037645	0	0.248575	0.124288
Mycth_2059413		21.032	22.6036	21.8178	16.0473	17.7603	16.9038	24.7151	25.3335	25.0243	32.5838	30.7239	31.6538	22.6092	27.4944	25.0518	20.2457	18.3693	19.3075	15.3969	16.4569	15.9269	19.6895	18.6272	19.1584	16.7714	15.173	15.9722	17.7718	15.3032	16.5375	17.2015	12.2526	14.727	20.3693	17.1963	18.7828
Mycth_2059428	Major facilitator superfamily	2.66291	3.31046	2.98669	0.751544	1.09946	0.925504	1.73956	1.68939	1.71448	2.05281	1.59395	1.82338	2.80971	1.11568	1.9627	0.738156	0.236065	0.48711	1.8495	1.93227	1.89089	1.16941	1.11432	1.14187	5.43199	5.50867	5.47033	0.88457	2.9485	1.91654	3.24744	3.04612	3.14678	2.14572	2.19191	2.16881
Mycth_2059558		0.150212	0.295162	0.222687	0.338608	0.427888	0.383248	0.305196	0.232079	0.268637	0.137413	0.266743	0.202078	0.182404	0.148516	0.16546	0	0.0438941	0.0219471	0.211028	0.0962379	0.153633	1.35032	0.614983	0.982649	0.474492	0.286453	0.380473	0.958831	1.26414	1.11149	1.26669	1.60117	1.43393	1.35535	1.07885	1.2171
Mycth_2059579	beta-glucosidase	7.87742	7.5502	7.71381	6.98098	6.43607	6.70852	8.97124	9.41746	9.19435	7.01998	7.35712	7.18855	8.88177	8.93562	8.9087	5.41631	4.92498	5.17065	24.2496	28.0748	26.1622	14.6861	13.2262	13.9561	112.65	113.19	112.92	153.331	137.561	145.446	211.408	124.564	167.986	220.795	217.01	218.902
Mycth_2059686	ABC transporter-like	3.42344	8.00441	5.71393	4.80597	4.15978	4.48287	2.05659	1.57775	1.81717	4.01253	4.25256	4.13255	1.86204	5.93849	3.90027	0.47131	0.375142	0.423226	16.3823	18.3828	17.3826	12.7531	11.8259	12.2895	3.84182	3.95047	3.89614	14.1969	13.3743	13.7856	6.19861	7.08656	6.64259	9.32698	8.3752	8.85109
Mycth_2059724	RNA-directed DNA polymerase (reverse transcriptase)	0	0	0	0	0	0	0	0	0	0	0	0	0	0	0	0	0	0	0	0	0	0	0	0	0	0	0	0	0	0	0	0	0	0	0	0
Mycth_2059769		1.02635	1.52918	1.27776	0.849892	0.375894	0.612893	1.9249	1.42097	1.67293	1.81073	1.86263	1.83668	1.95848	0.497027	1.22775	0.129188	0.385604	0.257396	0.875432	1.3527	1.11406	1.31804	1.04565	1.18184	2.04761	0.838818	1.44321	1.62553	1.19412	1.40982	1.19652	1.531	1.36376	0.154631	0.789795	0.472213
Mycth_2059795	Cwf15/Cwc15 cell cycle control protein	99.5488	92.3913	95.97	99.646	93.8071	96.7266	75.9631	71.891	73.9271	84.1652	84.5359	84.3506	82.2437	100.377	91.3101	58.5782	59.1474	58.8628	71.4616	69.8134	70.6375	105.206	88.9387	97.0722	72.1556	71.3544	71.755	65.3722	67.2944	66.3333	94.7584	80.1044	87.4314	93.3873	99.9548	96.6711
Mycth_2059803		2.53281	3.08852	2.81067	2.08724	2.65993	2.37359	2.59831	2.22705	2.41268	2.89205	2.52605	2.70905	2.2925	2.57576	2.43413	1.22068	1.40177	1.31123	2.1221	2.69332	2.40771	1.99417	1.83774	1.91596	2.46565	2.83137	2.64851	2.17342	2.18704	2.18023	2.83891	1.87998	2.35945	1.78077	2.02951	1.90514
Mycth_2059965	Hypothetical protein	0.531263	0.481805	0.506534	0.65322	0.660363	0.656791	0.905791	0.854721	0.880256	0.883625	0.752084	0.817854	1.13384	0.491156	0.812499	0.468094	0.296372	0.382233	0.305327	0.33418	0.319753	0.528538	1.0333	0.78092	0.481768	0.653081	0.567425	0.681473	0.865345	0.773409	0.315304	1.3238	0.819552	0.305608	0.13875	0.222179
Mycth_2060008	N-6 adenine-specific DNA methylase, conserved site	3.82452	3.46848	3.6465	13.7684	11.9632	12.8658	4.87209	4.43928	4.65569	3.82869	4.1991	4.01389	6.10458	2.69077	4.39767	7.97937	7.52785	7.75361	1.16583	2.0527	1.60926	2.22808	2.91621	2.57214	1.76355	1.38861	1.57608	1.13942	1.88062	1.51002	0.883315	0.82413	0.853723	1.06543	0.725579	0.895507
Mycth_2060065	Cytochrome P450	3.07787	2.40115	2.73951	2.52586	2.71509	2.62047	1.95519	1.89655	1.92587	2.4523	2.30559	2.37894	1.6611	2.01939	1.84025	0.495723	0.348153	0.421938	2.20849	1.70476	1.95663	3.10442	3.04209	3.07325	2.21189	2.03107	2.12148	4.09164	4.42039	4.25602	4.4833	4.2117	4.3475	3.49031	3.37529	3.4328
Mycth_2060085	Terpenoid synthase	0.193695	0.175663	0.184679	0	0.0827626	0.0413813	0.272453	0.244849	0.258651	0.442975	0.15875	0.300863	1.33283	0.16415	0.74849	0.0853319	0.0849005	0.0851162	0	0	0	0.151408	0.306969	0.229189	0.193214	0.402954	0.298084	0.065073	0	0.0325365	0.474201	0.63204	0.55312	0.136183	0.347787	0.241985
Mycth_2060093	tRNA pseudouridine synthase D, core	7.0456	7.27338	7.15949	2.58869	3.9072	3.24795	7.01107	6.44286	6.72697	6.70236	6.64988	6.67612	6.78071	7.63831	7.20951	2.83976	2.84183	2.8408	5.17283	6.67011	5.92147	5.52209	5.36024	5.44116	6.14961	5.98378	6.06669	8.38528	7.67623	8.03075	8.57859	9.84424	9.21142	8.11553	7.99414	8.05484
Mycth_2060145		101.982	85.0484	93.5149	98.2014	89.5182	93.8598	86.3806	88.4651	87.4228	94.0014	88.398	91.1997	81.0325	102.584	91.808	98.7434	98.9244	98.8339	82.3806	79.4275	80.9041	92.7148	102.067	97.391	50.422	50.9639	50.6929	58.0953	68.7921	63.4437	55.9947	76.1037	66.0492	84.6388	73.8817	79.2602
Mycth_2060153	HEAT	14.3515	13.2505	13.801	10.2968	10.7832	10.54	12.8048	11.2754	12.0401	12.8767	12.9571	12.9169	12.8638	12.1487	12.5062	5.69455	5.52376	5.60916	9.63723	10.7846	10.2109	11.2943	10.7432	11.0188	12.3931	11.7268	12.06	10.764	11.9388	11.3514	17.594	11.1842	14.3891	15.3632	18.2882	16.8257
Mycth_2060198		17.2193	24.0368	20.6281	31.6396	20.9184	26.279	7.28206	8.60714	7.9446	12.895	10.9996	11.9473	6.90151	18.0263	12.4639	2.60301	3.25582	2.92942	16.483	13.6278	15.0554	26.0624	25.9516	26.007	8.41989	11.0627	9.74132	12.1937	12.9926	12.5932	11.8478	14.708	13.2779	8.96124	8.36603	8.66364
Mycth_2060218	CENP-B protein	0.408911	0	0.204456	0	0	0	0	0	0	0	0	0	0	0	0	0	0	0	0	0	0	0	0	0	0	0	0	0	0	0	0.166848	0.133431	0.15014	0	0	0
Mycth_2060238	Sugar transporter, conserved site	8.8506	8.81066	8.83063	4.69279	5.80449	5.24864	6.60103	6.41792	6.50947	7.15499	6.84898	7.00199	8.06468	6.10512	7.0849	2.28506	2.38177	2.33342	16.3665	18.1031	17.2348	3.15349	4.69725	3.92537	10.9229	8.34979	9.63634	5.25534	5.7665	5.51092	18.0062	9.40283	13.7045	22.6622	26.1362	24.3992
Mycth_2060248		1.98307	4.97712	3.48009	1.29206	1.81289	1.55248	1.34064	0.971621	1.15613	1.68752	2.64583	2.16668	0.933354	2.26683	1.60009	0.325074	0.242573	0.283823	1.1986	1.27642	1.23751	1.40593	1.24249	1.32421	0.690051	1.1513	0.920674	0.836653	0.262916	0.549785	2.33337	1.92622	2.12979	0.745766	0.496839	0.621302
Mycth_2060315	Cytochrome P450	0.326259	0.295886	0.311073	0.504309	0.250929	0.377619	0.489513	0.439917	0.464715	0.596917	0.641756	0.619336	0.396179	0.41474	0.405459	0.287466	0.0858037	0.186635	0.435433	0.175583	0.305508	0.178522	0.258529	0.218526	0.357995	0.237557	0.297776	0.350748	1.16914	0.759942	0.266248	0.40455	0.335399	0.435835	0.234325	0.33508
Mycth_2060338	Taurine catabolism dioxygenase TauD/TfdA	1.64641	2.59103	2.11872	3.32148	3.51741	3.41944	6.49345	6.89657	6.69501	4.03107	5.79438	4.91273	9.17301	3.07781	6.12541	2.04797	2.24986	2.14891	1.8708	1.48915	1.67997	2.7632	3.722	3.2426	1.3525	0.856276	1.10439	0.422975	6.27054	3.34676	0.434684	0.600438	0.517561	0.102138	0.521681	0.311909
Mycth_2060364	Six-hairpin glycosidase-like	168.126	92.5692	130.347	71.2645	66.4608	68.8626	134.617	137.694	136.155	123.847	91.1307	107.489	116.104	99.6424	107.873	38.053	36.034	37.0435	95.8197	102.482	99.151	53.4104	55.2793	54.3449	194.702	190.277	192.489	77.5106	52.9586	65.2346	218.378	165.12	191.749	287.839	307.192	297.515
Mycth_2060417	Armadillo-type fold	13.4537	13.0584	13.2561	12.0986	13.8066	12.9526	19.9143	18.0584	18.9863	16.6034	16.1706	16.387	19.4154	18.8607	19.1381	16.9808	15.9369	16.4588	8.30925	8.93552	8.62238	12.0404	13.797	12.9187	8.07283	7.74214	7.90748	6.62847	5.83331	6.23089	7.83357	8.62587	8.22972	9.54213	10.1506	9.84635
Mycth_2060432	Protein of unknown function DUF250	10.6828	8.25128	9.46704	10.0736	9.52229	9.79794	15.6736	14.5163	15.095	10.2869	12.5677	11.4273	17.9997	12.0422	15.021	7.34091	7.25899	7.29995	11.0585	12.5751	11.8168	19.0985	18.0643	18.5814	10.6563	5.52942	8.09286	16.5882	22.2712	19.4297	9.17666	9.97394	9.5753	12.5062	15.2717	13.8889
Mycth_2060437	Peptidase S8 and S53, subtilisin, kexin, sedolisin	4.83416	6.36406	5.59911	3.76629	6.13004	4.94817	15.0619	14.0615	14.5617	7.41795	5.87913	6.64854	8.45809	4.36109	6.40959	1.78618	4.10113	2.94366	16.7593	12.1088	14.4341	12.3116	13.4689	12.8902	9.64435	8.92132	9.28283	18.3363	13.5892	15.9627	7.76269	4.07076	5.91673	3.50845	5.03997	4.27421
Mycth_2060442	Lipocalin	8.19005	7.57229	7.88117	6.8847	6.72625	6.80548	5.83489	5.55745	5.69617	5.44885	5.79713	5.62299	6.71627	6.58022	6.64824	2.20235	2.33108	2.26672	15.0922	14.2287	14.6605	11.8064	13.6118	12.7091	3.66046	3.48508	3.57277	6.93235	9.39886	8.1656	3.64559	3.85252	3.74905	1.38348	2.25358	1.81853
Mycth_2060489		0	0	0	0	0	0	0	0	0	0	0	0	0	0	0	0	0	0	0	0	0	0	0	0	0	0	0	0	0	0	0	0	0	0	0	0
Mycth_2060529	Ribosomal protein S2	1.68676	6.30435	3.99555	3.55538	2.97026	3.26282	2.63623	3.35987	2.99805	3.69392	3.97978	3.83685	3.93098	2.68567	3.30832	0.855689	1.38907	1.12238	7.89891	8.64537	8.27214	3.67586	4.45532	4.06559	10.5543	12.069	11.3117	75.6257	50.5368	63.0813	23.6925	25.652	24.6723	11.464	14.0603	12.7621
Mycth_2060549		0.328589	0	0.164295	0	0	0	0.308131	0	0.154065	0	0.538616	0.269308	0.266006	0	0.133003	0	0	0	0	0	0	0	0	0	0	0	0	0	0	0	0	0.643326	0.321663	0.231025	0	0.115513
Mycth_2060581		0	0	0	0	0	0	0	0	0	0	0	0	0	0	0	0	0	0	0	0	0	0	0	0	0	0	0	0	0	0	0	0	0	0	0	0
Mycth_2060623	Zinc finger, CCHC-type	0	0	0	0	0	0	0	0	0	0	0	0	0	0	0	0	0	0	0	0	0	0	0	0	0	0	0	0	0	0	0	0	0	0	0	0
Mycth_2060641	Prolyl 4-hydroxylase, alpha subunit	44.8384	48.8379	46.8381	68.3504	67.3924	67.8714	44.3708	44.1161	44.2434	41.3612	39.519	40.4401	33.4407	40.1631	36.8019	42.6172	45.7596	44.1884	50.0665	45.328	47.6973	88.475	89.3907	88.9329	100.542	96.1702	98.3563	37.3439	41.5332	39.4386	136.128	90.3352	113.232	96.1065	92.3495	94.228
Mycth_2060682	CoA-transferase family III	9.14623	9.20546	9.17584	12.533	12.7794	12.6562	11.4526	10.3381	10.8954	10.4524	10.6548	10.5536	11.6227	9.47613	10.5494	7.43696	5.82908	6.63302	5.5858	5.13297	5.35938	35.323	34.1515	34.7372	12.2911	10.2477	11.2694	34.648	52.076	43.362	13.2445	6.64201	9.94326	14.2922	16.2957	15.294
Mycth_2060683		1.34941	0.778772	1.06409	0.829589	0.524163	0.676876	0.460142	0.206761	0.333452	0.336661	0.201083	0.268872	0	0.415846	0.207923	0	0	0	3.61914	2.07489	2.84701	4.12335	2.62459	3.37397	1.71317	0.510408	1.11179	1.89579	2.69752	2.29666	0.600654	1.28093	0.940794	0	0.176212	0.0881061
Mycth_2060709	Sodium/hydrogen exchanger	11.7289	11.879	11.804	7.87069	8.61268	8.24168	9.97779	11.0976	10.5377	11.5004	9.5553	10.5279	11.684	11.3683	11.5261	7.27112	6.68024	6.97568	7.35076	8.80136	8.07606	10.1565	10.101	10.1287	15.3779	15.5606	15.4692	7.24372	8.00789	7.62581	17.8821	15.7672	16.8246	9.92527	9.33184	9.62856
Mycth_2060712		0	0.185422	0.092711	0	0	0	0.191726	0.172301	0.182013	0	0.335139	0.16757	0	0.519807	0.259904	0.180145	0	0.0900725	0.143617	0	0.0718083	0	0	0	0	0	0	0	0	0	0	0	0	0	0	0
Mycth_2060757	Glucose/ribitol dehydrogenase	62.2963	61.9063	62.1013	69.1942	68.5479	68.8711	62.2833	63.251	62.7672	62.3181	64.1944	63.2563	56.4532	64.797	60.6251	58.8053	57.9629	58.3841	52.0579	54.4277	53.2428	58.9574	60.3681	59.6627	67.3566	71.6264	69.4915	47.2736	44.4147	45.8442	111.11	75.5544	93.3321	77.3331	81.363	79.348
Mycth_2060854		0	0	0	0	0	0	0	0	0	0	0	0	0	0	0	0	0	0	0	0	0	0	0	0	0	0	0	0	0	0	0	0	0	0	0	0
Mycth_2060890		4.7908	2.81424	3.80252	4.78609	5.35018	5.06814	3.36938	2.56922	2.9693	3.53594	3.43567	3.4858	3.17318	2.03002	2.6016	9.73743	9.8791	9.80827	10.9752	16.1141	13.5447	5.44712	5.86693	5.65702	53.98	54.6461	54.313	4.42612	4.87717	4.65164	39.8955	53.9683	46.9319	78.7728	81.2505	80.0116
Mycth_2060907	RNA polymerase sigma factor 54, interaction	12.0608	9.16542	10.6131	6.81602	8.31056	7.56329	7.10776	6.99024	7.049	11.6436	9.65044	10.647	8.02704	12.8874	10.4572	15.037	12.7043	13.8706	20.3928	23.5661	21.9794	20.7186	22.5893	21.654	8.98747	7.5867	8.28709	22.8379	21.6252	22.2316	17.9729	8.3999	13.1864	25.5062	32.8686	29.1874
Mycth_2060942	Fungal transcriptional regulatory protein, N-terminal	8.75421	8.37512	8.56467	8.09247	6.98232	7.5374	8.82082	7.75354	8.28718	9.39008	8.9756	9.18284	7.55933	13.7322	10.6458	1.57291	2.19696	1.88493	7.78906	8.31398	8.05152	7.62126	7.9162	7.76873	11.9173	10.57	11.2437	12.8713	12.8893	12.8803	12.2988	12.2776	12.2882	15.0615	15.361	15.2113
Mycth_2060992	Alpha/beta hydrolase	1.1099	0.953599	1.03175	0.620781	0.599043	0.609912	0.821682	0.83689	0.829286	0.480944	1.14905	0.814996	0.662059	0.990109	0.826084	0.10294	0.256049	0.179495	0.410333	0.179644	0.294989	0.821931	0.277734	0.549833	0.815794	0.364577	0.590186	0.628006	0.99908	0.813543	1.04876	0.457476	0.753119	2.25891	1.55234	1.90563
Mycth_2061162	Zinc finger, C2H2-like	45.6649	43.3275	44.4962	18.7555	23.6595	21.2075	38.31	36.9182	37.6141	46.9472	44.6212	45.7842	26.9227	38.2702	32.5965	20.3779	20.4969	20.4374	34.6261	45.2314	39.9287	24.8087	25.7509	25.2798	47.0672	46.8849	46.9761	53.539	65.8568	59.6979	40.7095	48.4757	44.5926	36.4978	41.6483	39.073
Mycth_2061173	AAA+ ATPase, core	10.5871	10.5839	10.5855	7.32565	7.68964	7.50765	10.8218	11.1982	11.01	13.6488	11.0801	12.3644	7.62356	8.25	7.93678	5.10317	6.11564	5.6094	4.58581	5.37451	4.98016	8.79511	8.90428	8.8497	7.82336	8.09782	7.96059	5.16294	5.39927	5.2811	8.72222	10.3026	9.51243	7.28111	6.4731	6.8771
Mycth_2061176	Zinc finger, Tim10/DDP-type	149.482	115.691	132.587	246.08	197.356	221.718	184.962	197.933	191.447	197.268	180.128	188.698	191.142	162.776	176.959	263.599	286.735	275.167	119.379	92.0348	105.707	234.504	187.26	210.882	107.245	123.659	115.452	54.0399	57.0823	55.5611	91.6167	150.177	120.897	112.803	87.9081	100.355
Mycth_2061275	Tyrosine protein kinase, active site	5.07114	5.12465	5.0979	5.87898	5.07654	5.47776	1.69836	2.25891	1.97863	3.71122	4.0375	3.87436	2.75641	3.43809	3.09725	1.53194	1.58771	1.55982	8.70181	5.0684	6.88511	6.05932	6.83127	6.44529	6.14254	6.78199	6.46227	3.40737	2.53703	2.9722	6.32579	7.13906	6.73243	5.60282	4.63077	5.1168
Mycth_2061412		0	0	0	0	0	0	0	0	0	0	0	0	0	0	0	0	0	0	0	0	0	0	0	0	0	0	0	0	0	0	0	0	0	0	0	0
Mycth_2061546	Homeodomain-like	67.972	139.352	103.662	37.1737	38.4672	37.8204	43.5415	42.4271	42.9843	43.7738	46.618	45.1959	36.2663	32.6823	34.4743	11.5537	9.83695	10.6953	90.5691	97.31	93.9395	41.4374	34.7833	38.1103	35.6386	35.0607	35.3497	30.4186	27.6965	29.0575	53.294	37.2889	45.2915	44.616	45.5764	45.0962
Mycth_2061596		17.8315	22.7672	20.2993	19.8932	22.2769	21.0851	30.6077	33.2295	31.9186	29.2975	31.8143	30.5559	36.1059	23.9111	30.0085	21.463	20.8168	21.1399	15.5414	15.5617	15.5515	19.0072	19.3025	19.1548	21.8079	23.6064	22.7071	15.5137	14.558	15.0359	23.7759	18.2133	20.9946	22.7329	22.7188	22.7258
Mycth_2061639		4.44588	5.82399	5.13494	23.9809	23.1124	23.5467	4.16907	6.24446	5.20677	7.11733	6.37664	6.74698	5.39867	11.8265	8.61258	20.3479	24.359	22.3535	11.8845	7.78558	9.83505	59.0797	59.4006	59.2402	0.739142	1.41304	1.07609	9.79152	16.696	13.2438	2.01562	3.788	2.90181	2.43119	3.01571	2.72345
Mycth_2061764	Adenosine/AMP deaminase	49.9982	41.2908	45.6445	36.9252	36.8861	36.9056	31.7498	32.875	32.3124	33.089	28.7406	30.9148	25.5366	29.9854	27.761	11.0712	11.6605	11.3658	44.4268	41.2687	42.8477	37.9732	37.0775	37.5254	51.8146	50.1476	50.9811	43.8388	49.1119	46.4753	47.1085	60.627	53.8678	46.242	38.5905	42.4162
Mycth_2061788		0	0	0	0	0	0	0	0	0	0	0	0	0	0	0	0	0	0	0	0	0	0	0	0	0	0	0	0	0	0	0	0	0	0	0	0
Mycth_2061829	DNA-directed DNA polymerase, family B	8.02254	8.74882	8.38568	4.89943	6.44254	5.67099	8.77882	8.18197	8.48039	11.74	10.6605	11.2003	6.31388	7.51338	6.91363	3.2885	3.50014	3.39432	3.39686	3.92759	3.66223	7.89946	7.8604	7.87993	2.78299	2.28291	2.53295	3.80747	3.97882	3.89315	4.4017	2.92127	3.66148	1.87436	1.66535	1.76985
Mycth_2061852		30.4994	26.3676	28.4335	11.2291	12.8018	12.0155	4.24701	4.67081	4.45891	9.32916	9.39658	9.36287	1.53835	9.90407	5.72121	3.23703	3.88701	3.56202	3.67075	3.8472	3.75897	3.14413	3.23744	3.19079	11.1838	12.0903	11.6371	3.63894	2.96629	3.30261	14.4994	13.0835	13.7915	4.58711	4.73134	4.65922
Mycth_2061855	Peptidase C1A, papain-like cysteine protease	0.0540411	0.367577	0.210809	0.182729	0.138545	0.160637	0.810823	1.22964	1.02023	0.741544	0.88583	0.813687	2.09992	0.22899	1.16446	3.97589	3.60048	3.78818	2.25864	2.65905	2.45884	0.359067	0.406813	0.38294	0.0269535	0	0.0134768	0	0.198056	0.0990278	0	0	0	0	0	0
Mycth_2061857	ATPase, P-type, K/Mg/Cd/Cu/Zn/Na/Ca/Na/H-transporter	17.2509	17.4479	17.3494	10.7138	11.6533	11.1835	14.7903	13.8871	14.3387	15.3752	12.6979	14.0365	13.3003	16.4853	14.8928	13.3902	13.4954	13.4428	10.2019	13.1238	11.6629	7.46159	7.9675	7.71454	9.27602	9.58724	9.43163	19.0205	24.6202	21.8203	16.3437	15.1182	15.7309	18.0777	20.1897	19.1337
Mycth_2061987	Cytochrome P450, E-class, group I	0.951211	1.87405	1.41263	1.0457	1.17726	1.11148	1.01502	0.884539	0.949779	1.17021	1.20973	1.18997	1.61974	1.58444	1.60209	0.115601	0.0862626	0.100932	1.31329	1.18522	1.24925	1.48709	1.35154	1.41932	0.359909	0.648245	0.504077	1.12399	0.507554	0.815771	1.41866	0.877645	1.14815	3.0441	2.80337	2.92374
Mycth_2062045	Regulator of chromosome condensation, RCC1	2.52868	2.85777	2.69323	2.21742	2.39364	2.30553	4.99784	4.81932	4.90858	3.16732	3.37973	3.27353	5.25938	2.40672	3.83305	2.29656	1.7734	2.03498	2.24078	2.0039	2.12234	1.21639	2.12704	1.67172	12.418	12.0993	12.2586	2.24798	1.58417	1.91607	12.1591	11.1709	11.665	3.47368	4.88961	4.18164
Mycth_2062055	Glycoside Hydrolase Family 16 protein	1.95937	1.85422	1.90679	3.66237	4.91403	4.2882	6.39086	6.60487	6.49786	7.24756	6.56314	6.90535	8.34471	3.06831	5.70651	0.525423	0.784151	0.654787	3.88962	3.79872	3.84417	5.89336	5.6704	5.78188	15.1687	14.6211	14.8949	14.8824	15.2637	15.0731	194.413	78.7518	136.583	57.8291	50.1715	54.0003
Mycth_2062106		0	0	0	0	0	0	0	0	0	0	0	0	0	0	0	0	0	0	0	0	0	0	0	0	0	0	0	0	0	0	0	0	0	0	0	0
Mycth_2062163		11.3951	15.6163	13.5057	25.5237	14.5708	20.0472	5.06578	5.05047	5.05813	9.03425	9.68521	9.35973	4.78323	12.0891	8.43616	2.60301	2.36787	2.48544	11.9175	9.47457	10.6961	20.2561	20.0656	20.1609	6.06232	5.53137	5.79685	7.82667	8.79924	8.31296	7.99036	10.1909	9.09064	7.59628	5.39549	6.49588
Mycth_2062179	Armadillo-type fold	6.40741	7.47365	6.94053	5.52588	5.78565	5.65576	8.23814	7.34715	7.79265	6.67382	6.16711	6.42047	7.65302	7.57456	7.61379	5.72968	6.04393	5.8868	5.58741	5.44001	5.51371	5.75501	5.56153	5.65827	5.80094	5.82056	5.81075	5.37671	5.19501	5.28586	6.66268	4.26881	5.46575	5.50528	6.049	5.77714
Mycth_2062193	BRCT	32.2946	29.5331	30.9139	29.2259	31.3199	30.2729	25.139	26.9596	26.0493	33.9441	33.0542	33.4992	32.3073	28.6848	30.496	12.316	12.4461	12.381	29.2424	31.0714	30.1569	27.2764	25.6171	26.4468	12.8824	12.3973	12.6399	23.0376	26.219	24.6283	22.6485	15.2698	18.9592	19.0501	19.7511	19.4006
Mycth_2062214		5.55654	5.33139	5.44397	4.94019	4.30112	4.62065	5.02179	5.93816	5.47997	3.83072	5.04909	4.4399	7.39927	2.45686	4.92806	3.40581	3.45918	3.4325	2.99804	3.99334	3.49569	3.21039	4.72209	3.96624	5.62309	5.48661	5.55485	1.43388	2.39386	1.91387	13.5377	7.75182	10.6448	7.24722	7.92376	7.58549
Mycth_2062247	O-methyltransferase, family 3	11.9207	16.035	13.9778	13.4486	14.8361	14.1424	9.60296	9.43909	9.52103	11.8563	14.7534	13.3049	17.6165	14.645	16.1308	14.2393	12.2737	13.2565	22.6477	24.911	23.7793	4.19006	4.94487	4.56747	15.9612	16.2276	16.0944	2.15024	2.41082	2.28053	15.6692	17.0733	16.3713	11.9812	6.60795	9.29456
Mycth_2062265	Immunoglobulin E-set	45.772	42.8033	44.2877	91.5977	100.618	96.1077	99.0511	98.2704	98.6607	84.0886	80.9716	82.5301	123.752	95.9097	109.831	402.815	411.949	407.382	184.637	173.373	179.005	114.743	81.0759	97.9093	126.021	126.57	126.295	83.7589	43.4566	63.6077	55.9607	64.1196	60.0402	68.2825	63.8518	66.0671
Mycth_2062291	Rhodanese-like	4.36471	3.73169	4.0482	4.17952	4.83084	4.50518	5.42722	4.56948	4.99835	8.37255	5.75199	7.06227	2.67729	6.43648	4.55689	1.54168	1.989	1.76534	4.68667	3.99131	4.33899	5.05011	2.83393	3.94202	3.79766	4.62007	4.20887	8.96607	8.28391	8.62499	4.7387	5.23265	4.98568	2.69023	2.43051	2.56037
Mycth_2062435		1.34905	1.76178	1.55541	1.35542	1.84456	1.59999	1.11325	1.27331	1.19328	1.18473	0.928758	1.05674	1.79105	0.914617	1.35284	1.23619	1.7503	1.49324	1.02343	0.663787	0.843607	0.632718	0.812433	0.722576	2.58375	2.69424	2.63899	0.978958	1.18659	1.08277	4.22748	3.52163	3.87455	1.85904	2.51916	2.1891
Mycth_2062582		45.6714	77.0676	61.3695	55.7511	60.3895	58.0703	64.9167	62.3923	63.6545	68.2542	67.311	67.7826	68.7702	68.4047	68.5875	52.851	51.1197	51.9853	56.7184	63.9381	60.3283	78.3793	74.1374	76.2583	112.861	116.369	114.615	75.4216	68.505	71.9633	50.266	41.5702	45.9181	39.4399	44.6528	42.0464
Mycth_2062613	Zinc finger, C2H2-type	10.6251	12.9197	11.7724	9.74863	11.0074	10.378	17.144	16.6076	16.8758	18.625	19.1191	18.872	17.6834	20.5743	19.1288	16.8407	17.7962	17.3185	15.2187	12.8692	14.044	17.1678	18.7672	17.9675	22.1449	19.8195	20.9822	17.0701	16.8232	16.9467	17.7774	15.224	16.5007	21.5763	22.2539	21.9151
Mycth_2062645		0.328589	1.49	0.909294	0.317445	0.280802	0.299123	0.308131	0	0.154065	0.60118	0	0.30059	0.266006	0	0.133003	0	0	0	0.692437	0.252624	0.472531	0.513707	1.30188	0.907793	0	1.36716	0.683582	0.220783	0.535222	0.378003	0	0.643326	0.321663	0	1.88799	0.943993
Mycth_2062716		0	0	0	0	0	0	0	0	0	0	0	0	0	0	0	0	0	0	0	0	0	0	0	0	0	0	0	0	0	0	0	0	0	0	0	0
Mycth_2062719		14.9364	18.8525	16.8945	11.0827	11.1193	11.101	18.3383	17.5833	17.9608	18.8051	17.7315	18.2683	19.1969	15.9857	17.5913	7.66559	8.50426	8.08492	9.78876	9.41158	9.60017	12.4579	12.9338	12.6959	10.7521	11.292	11.022	6.82858	7.83797	7.33328	9.67581	9.29548	9.48565	13.587	12.11	12.8485
Mycth_2062826	RNA recognition motif, RNP-1	127.639	124.233	125.936	147.012	131.457	139.234	97.2324	104.201	100.717	94.4076	102.696	98.5519	82.6786	103.714	93.1962	83.8961	85.0937	84.4949	92.8037	74.7768	83.7903	121.311	131.306	126.309	62.7384	69.1684	65.9534	63.0623	87.7763	75.4193	82.8681	97.9762	90.4221	91.7941	95.7979	93.796
Mycth_2062887	Ribosomal protein L30, core	1045.99	1142.06	1094.02	977.868	949.795	963.832	1225.67	1276.23	1250.95	1498.53	1495.16	1496.85	1146.44	1268.11	1207.27	1158.57	1137.78	1148.17	545.536	447.198	496.367	805.213	838.098	821.655	732.143	746.174	739.159	374.091	417.281	395.686	629.343	889.769	759.556	736.275	719.573	727.924
Mycth_2062976		0	3.03418	1.51709	0.96965	0.285907	0.627778	0.627466	0	0.313733	1.83633	2.74205	2.28919	0	0	0	1.7687	0	0.884349	0	0.514435	0.257218	1.04609	1.06044	1.05327	0	0	0	0.224798	0.272476	0.248637	1.36512	0.218341	0.791732	1.17613	2.40289	1.78951
Mycth_2063030	Fungal transcriptional regulatory protein, N-terminal	21.2831	23.9038	22.5934	19.6807	20.9876	20.3341	26.6106	26.2396	26.4251	22.6469	23.7626	23.2047	32.0461	20.1451	26.0956	13.6086	10.9916	12.3001	20.6081	20.5103	20.5592	22.8562	20.2807	21.5684	22.0166	22.7275	22.3721	25.1581	24.8767	25.0174	26.3339	26.2842	26.3091	27.8839	27.5641	27.724
Mycth_2063083		13.3365	16.9176	15.1271	22.1804	16.6626	19.4215	4.74917	6.402	5.57559	9.11147	9.33931	9.22539	5.19322	11.8745	8.53386	1.93367	3.03383	2.48375	12.8069	9.34478	11.0758	18.3426	20.6676	19.5051	5.72553	6.32157	6.02355	7.88339	8.73049	8.30694	9.16136	10.6867	9.92402	6.35002	6.66858	6.5093
Mycth_2063115		0	0	0	0	0	0	0	0	0	0	0	0	0	0	0	0	0	0	0	0	0	0	0	0	0	0	0	0	0	0	0	0	0	0	0	0
Mycth_2063133	Laccase-like protein	1.69595	1.28172	1.48883	13.8993	12.2224	13.0609	3.23372	3.66834	3.45103	1.68072	3.54444	2.61258	4.91968	1.79657	3.35812	13.598	12.4638	13.0309	1.05231	1.52118	1.28674	1.19313	1.20949	1.20131	3.15791	4.2632	3.71056	1.15852	1.2431	1.20081	2.60653	3.78156	3.19404	2.54376	2.1722	2.35798
Mycth_2063165		87.1173	187.088	137.103	34.165	24.0787	29.1219	59.45	62.1495	60.7997	69.0418	67.1587	68.1003	46.0855	33.0159	39.5507	10.2598	8.44362	9.35172	31.001	31.8307	31.4158	27.6439	28.9342	28.2891	30.4011	38.1311	34.2661	39.5064	38.2851	38.8958	61.7079	70.3638	66.0358	63.7774	55.5481	59.6628
Mycth_2063204	Cytochrome P450	0.529525	0.360172	0.444849	0.287756	0.311104	0.29943	0.682765	0.66937	0.676067	0.787157	0.678114	0.732636	0.937719	0.280471	0.609095	0	0.232102	0.116051	0.139484	0.127221	0.133352	0.284571	0.262249	0.27341	0.132053	0.103275	0.117664	0.133423	0.0808608	0.107142	0.324094	0.215985	0.270039	0.116344	0.118848	0.117596
Mycth_2063233		0.595984	0.608064	0.602024	0.0719713	1.14594	0.608957	0	0	0	0	0.244231	0.122115	0	0	0	0.13128	0	0.0656399	0	0.229101	0.11455	0.349404	0.0590325	0.204218	0.520193	0.154982	0.337587	0	0	0	0.425565	0.826513	0.626039	0	0.107011	0.0535057
Mycth_2063277	F-actin capping protein, alpha subunit	311.931	304.277	308.104	284.431	251.249	267.84	265.029	269.881	267.455	267.708	281.126	274.417	260.741	293.633	277.187	164.953	169.257	167.105	205.372	196.328	200.85	228.702	245.501	237.102	105.645	109.383	107.514	150.839	171.453	161.146	136.649	170.569	153.609	157.932	147.724	152.828
Mycth_2063325		0	0	0	0	0	0	0	0	0	0	0	0	0	0	0	0	0	0	0.472884	0.172524	0.322704	0	0.177818	0.0889088	0	0	0	0	0.182759	0.0913793	0.183126	0.439345	0.311235	0	0.16117	0.0805848
Mycth_2063330		451.673	433.059	442.366	62.1561	69.3679	65.762	77.8325	73.2462	75.5394	144.931	143.218	144.075	63.5999	109.934	86.7668	35.3008	34.0927	34.6967	229.175	206.887	218.031	48.354	74.87	61.612	156.997	162.76	159.879	69.3605	69.2979	69.3292	132.059	176.128	154.094	32.4812	31.1183	31.7997
Mycth_2063376		0	0	0	0	0	0	0	0	0	0	0	0	0	0	0	0	0	0	0	0	0	0	0	0	0	0	0	0	0	0	0	0	0	0	0	0
Mycth_2063420	Mitochondrial carrier protein	67.6392	64.4044	66.0218	54.7442	57.8022	56.2732	81.3164	82.7993	82.0578	71.9137	69.1801	70.5469	76.5316	72.4869	74.5092	83.346	77.8436	80.5948	52.2158	52.3914	52.3036	79.3528	69.2934	74.3231	75.4984	67.8983	71.6983	49.6067	47.8459	48.7263	65.6679	77.4877	71.5778	84.9043	84.7111	84.8077
Mycth_2063443	FAD dependent oxidoreductase	47.418	52.7276	50.0728	57.228	57.5168	57.3724	39.1895	42.1375	40.6635	37.0651	44.4317	40.7484	64.4839	32.2081	48.346	12.378	12.1914	12.2847	34.4266	34.116	34.2713	56.2628	54.8752	55.569	28.5567	23.4469	26.0018	60.6068	73.173	66.8899	58.7948	35.0332	46.914	54.0635	51.1608	52.6121
Mycth_2063480	Glycoside Hydrolase Family 61M protein	0.462337	0.587014	0.524676	0.982643	0.948234	0.965439	0.606971	0.15585	0.381411	1.18423	0.454711	0.819473	0.673704	0.54854	0.611122	0.651781	1.13485	0.893316	239.869	214.337	227.103	29.2013	43.3768	36.289	3.96624	3.07784	3.52204	156.878	163.794	160.336	1.05643	2.05175	1.55409	8.25654	5.77781	7.01718
Mycth_2063555	Lipase, GDXG, active site	0.598731	3.96385	2.28129	0.751952	0.835704	0.793828	0.9919	0.706396	0.849148	1.0224	1.34128	1.18184	0.985549	0.591971	0.78876	0.0879233	0.192453	0.140188	0.462626	0.506345	0.484485	0.514821	0.490252	0.502537	1.11486	0.705824	0.910342	0.0536394	0.227556	0.140598	1.51467	1.57599	1.54533	0.196447	0.14334	0.169893
Mycth_2063591	Tyrosinase-like protein	26.1807	31.4325	28.8066	6.30068	6.84729	6.57398	6.55266	9.57906	8.06586	13.5517	13.554	13.5529	4.78945	8.68539	6.73742	2.75006	2.12359	2.43683	17.6049	14.9707	16.2878	4.00561	5.90624	4.95593	12.5002	10.4666	11.4834	5.85328	6.26006	6.05667	11.6709	10.9447	11.3078	3.20979	2.64318	2.92649
Mycth_2063631		1.22673	0.476799	0.851767	0.846519	0.299522	0.573021	0.328673	1.18149	0.755082	0.801574	1.00542	0.903495	0	1.33665	0.668323	0.15441	0	0.077205	1.4772	0.538932	1.00807	0.136989	0.555468	0.346228	9904.73	10618.1	10261.4	2.70828	1.14181	1.92504	16550.5	16053.8	16302.1	2346.23	2220.27	2283.25
Mycth_2063736	Protein kinase, core	26.6383	18.5255	22.5819	25.0289	27.8166	26.4227	39.463	40.923	40.193	34.0915	30.0264	32.0589	30.7607	29.2462	30.0034	20.6907	20.7317	20.7112	25.5244	28.9834	27.2539	51.7713	46.0592	48.9153	20.3764	19.4167	19.8966	38.877	29.7289	34.303	37.4867	29.1982	33.3424	28.7706	35.4969	32.1337
Mycth_2063758	ESCRT-II complex, vps25 subunit	21.5736	20.2845	20.9291	21.0718	20.2661	20.6689	17.4785	22.3248	19.9016	22.1297	21.3868	21.7582	21.0603	21.7109	21.3856	9.57409	9.03898	9.30653	18.8868	17.7447	18.3158	21.2657	19.7975	20.5316	13.2127	12.3752	12.7939	27.2858	38.0469	32.6663	24.4016	25.3116	24.8566	33.8492	30.0206	31.9349
Mycth_2063854	Major facilitator superfamily	1.9948	2.28906	2.14193	1.92714	1.84385	1.8855	1.5652	1.47523	1.52021	2.01103	1.73501	1.87302	1.45009	1.38002	1.41505	1.21957	0.356883	0.788225	1.17245	0.813764	0.993104	1.30472	1.12906	1.21689	0.243655	0.0846916	0.164173	1.44975	2.18825	1.819	2.42521	1.51438	1.96979	1.11628	1.87128	1.49378
Mycth_2063953		0	0	0	0	0	0	0	0	0	0	0	0	0	0	0	0	0	0	0	0	0	0	0	0	0	0	0	0	0	0	0	0	0	0	0	0
Mycth_2063966		33.2842	23.8049	28.5445	43.3966	38.3872	40.8919	18.7779	20.296	19.5369	32.1808	18.6298	25.4053	23.6589	21.3274	22.4931	10.0139	7.82833	8.92114	35.9253	32.8709	34.3981	23.4794	33.2362	28.3578	24.0239	31.8067	27.9153	29.2733	40.9917	35.1325	27.1619	10.0662	18.6141	35.9584	29.3471	32.6528
Mycth_2064081		16.9661	23.8837	20.4249	29.5195	22.1447	25.8321	7.83613	8.46487	8.1505	14.7482	14.1127	14.4305	8.40481	15.7373	12.071	2.97487	3.18182	3.07835	17.6688	13.0438	15.3563	26.7222	26.7542	26.7382	9.85127	9.30675	9.57901	11.6266	12.5114	12.069	12.6055	15.4241	14.0148	10.801	7.51731	9.15914
Mycth_2064169	Glycoside Hydrolase Family 43 protein	2.27674	1.97993	2.12833	3.31434	3.46481	3.38957	9.59279	8.22664	8.90971	5.2211	7.59175	6.40642	12.3968	2.69595	7.54636	0.906832	0.847566	0.877199	33.6282	38.4366	36.0324	46.1257	41.3953	43.7605	2.51997	2.62774	2.57385	50.7757	61.9006	56.3382	2.21428	2.72741	2.47084	3.59616	3.71837	3.65727
Mycth_2064311	Integrase, catalytic core	0	0	0	0	0	0	0	0	0	0	0	0	0	0	0	0	0	0	0	0	0	0	0	0	0	0	0	0	0	0	0	0	0	0	0	0
Mycth_2064312		0.791441	1.79441	1.29292	3.63184	1.01451	2.32318	0.185541	1.66743	0.926484	0.362001	0.81082	0.586411	0.961054	0.503039	0.732046	0.87167	0.173453	0.522561	1.11187	0.456354	0.784112	0.773322	1.72464	1.24898	1.38159	0	0.690793	1.1965	1.61142	1.40396	0.322932	3.48641	1.90467	0.139112	0.42632	0.282716
Mycth_2064349	Ribosomal protein S7e	605.52	698.359	651.939	476.317	469.897	473.107	883.659	890.821	887.24	971.614	1008.67	990.142	833.611	911.497	872.554	1039.38	1010.09	1024.74	326.495	347.988	337.242	571.685	632.703	602.194	588.272	582.278	585.275	240.186	236.253	238.22	405.81	606.619	506.214	576.666	554.42	565.543
Mycth_2064467		16.2393	16.1461	16.1927	9.18559	11.1441	10.1648	18.9528	16.2772	17.615	15.7719	14.1594	14.9657	16.2906	14.5665	15.4286	8.25364	6.65581	7.45473	11.37	13.6605	12.5153	13.6007	13.3555	13.4781	9.02867	9.32335	9.17601	16.1899	15.4299	15.8099	16.6657	8.46462	12.5652	14.8651	17.2552	16.0601
Mycth_2064480		14.1738	12.065	13.1194	10.8703	11.528	11.1992	5.30485	6.0771	5.69097	7.84784	7.69348	7.77066	4.02604	11.3269	7.67646	2.57437	2.01639	2.29538	23.9733	26.5256	25.2494	33.2868	32.7088	32.9978	25.9208	28.5165	27.2186	55.1362	45.1611	50.1487	19.2778	18.1754	18.7266	28.1913	23.1278	25.6596
Mycth_2064545		124.358	120.484	122.421	284.235	222.222	253.229	161.745	164.954	163.35	204.771	268.645	236.708	75.4638	140.005	107.735	1072.02	1132.01	1102.02	372.993	364.401	368.697	719.032	578.274	648.653	56.0746	52.1626	54.1186	1348.34	1886.78	1617.56	70.4614	85.2489	77.8552	261.592	245.148	253.37
Mycth_2064601		21.5459	22.6957	22.1208	20.8151	19.3845	20.0998	34.3852	36.0892	35.2372	26.6268	34.2756	30.4512	60.777	21.5484	41.1627	12.7936	11.849	12.3213	13.1135	11.7806	12.447	14.9591	15.8536	15.4064	17.8881	22.8988	20.3934	14.9715	17.493	16.2323	19.494	15.1965	17.3452	24.2753	22.1066	23.191
Mycth_2064609		40.7035	34.8018	37.7527	160.386	121.868	141.127	58.4278	63.6968	61.0623	45.3853	57.2706	51.328	86.7381	49.8423	68.2902	119.443	128.232	123.838	37.9175	35.054	36.4858	63.3615	71.3825	67.372	19.9818	19.746	19.8639	31.1053	26.2259	28.6656	27.5142	14.5929	21.0535	41.5553	35.34	38.4477
Mycth_2064613	Bacterial luciferase-like	0.817033	0.41881	0.617922	1.44137	1.27499	1.35818	1.26583	0.92803	1.09693	1.36484	1.16458	1.26471	2.47314	0.602093	1.53761	1.31457	1.37021	1.34239	0.998108	0.983187	0.990647	1.11072	1.35114	1.23093	0.602396	0.480355	0.541376	1.33664	1.30189	1.31926	1.10159	0.880951	0.991269	1.024	1.60734	1.31567
Mycth_2064631	Major facilitator superfamily	10.126	7.73506	8.93053	6.2412	6.5753	6.40825	7.72576	8.13586	7.93081	9.29636	8.3289	8.81263	6.87523	7.874	7.37462	4.06126	4.45435	4.2578	6.70494	9.18018	7.94256	10.9793	12.8842	11.9318	12.2369	12.3072	12.272	14.9732	13.1831	14.0782	23.339	22.7858	23.0624	14.7747	14.8581	14.8164
Mycth_2064750		0	0	0	0	0	0	0	0	0	0	0	0	0	0	0	0	0	0	0	0	0	0	0	0	0	0	0	0	0	0	0	0	0	0	0	0
Mycth_2064786		0	0	0	0	0	0	0	0	0	0	0	0	0	0	0	0	0	0	0	0	0	0	0	0	0	0	0	0	0	0	0	0	0	0	0	0
Mycth_2064798	Major facilitator superfamily MFS-1	0.0417256	0	0.0208628	0.0403105	0.0713147	0.0558126	0.0782554	0.0703269	0.0742912	0.0381702	0.136791	0.0874808	0.101336	0.035361	0.0683483	0	0	0	0	0.0320793	0.0160396	0.228314	0.0991907	0.163752	0.749199	0.911443	0.830321	0	0.0339823	0.0169912	0.102152	0.38123	0.241691	0.264029	0.119872	0.191951
Mycth_2064803	Short-chain dehydrogenase/reductase SDR	0.583131	0.470084	0.526607	0.375569	0.442955	0.409262	0.607582	0.436819	0.5222	0.711256	0.584133	0.647694	1.94072	0.329455	1.13509	0.114176	0.511197	0.312687	0.955758	0.448319	0.702039	0.202589	0.102683	0.152636	1.80968	0.74135	1.27552	0.522417	0.422147	0.472282	0.58162	2.02965	1.30563	1.5944	1.95447	1.77443
Mycth_2064824	Peptidase S33, prolyl aminopeptidase	0.0377844	0	0.0188922	0.0365029	0.0645786	0.0505407	0	0.031842	0.015921	0	0	0	0	0	0	0	0	0	0	0.116197	0.0580984	0.059071	0.0598811	0.059476	0.0376907	0.15721	0.0974503	0	0	0	0.123338	0.123293	0.123315	0.664139	0.271374	0.467756
Mycth_2064829		1.00827	1.82882	1.41855	1.2176	0.430819	0.824208	0.236374	0.212426	0.2244	0.461179	2.47911	1.47015	0.408119	0.427239	0.417679	0	0.220974	0.110487	1.94768	1.35656	1.65212	1.77334	1.59792	1.68563	1.7601	0.262196	1.01115	1.35495	0.821162	1.08805	1.02852	1.15152	1.09002	1.59502	1.08624	1.34063
Mycth_2064854	SANT, DNA-binding	80.0605	177.712	128.886	19.1803	19.5871	19.3837	126.69	126.641	126.666	51.2374	74.2157	62.7266	223.314	105.056	164.185	0.568879	0.141501	0.35519	56.1239	64.4059	60.2649	32.679	62.545	47.612	14.3301	15.6145	14.9723	4.98893	11.1739	8.08143	8.95713	7.26846	8.11279	5.90128	3.70973	4.8055
Mycth_2064865	Hypothetical protein	1.43178	0.817567	1.12467	5.99394	7.3413	6.66762	0.69618	1.38536	1.04077	2.95912	3.25964	3.10938	3.82067	5.21305	4.51686	0.280341	0.185949	0.233145	9.75931	11.8639	10.8116	1.2021	1.21859	1.21035	0.158692	0	0.079346	0.712615	1.38201	1.04731	0.259649	0.138429	0.199039	0	0.190431	0.0952155
Mycth_2064870	Dynactin p62	34.6588	36.2637	35.4613	28.8986	29.5398	29.2192	36.1185	37.8517	36.9851	41.1163	40.8273	40.9718	36.4353	35.9108	36.173	24.6838	21.4455	23.0646	31.9159	32.3191	32.1175	38.0536	41.2199	39.6368	10.2619	8.31218	9.28704	27.6079	31.1693	29.3886	18.8891	12.0287	15.4589	23.2271	26.4098	24.8185
Mycth_2064932	Mandelate racemase/muconate lactonizing enzyme	12.8927	9.55667	11.2247	8.25219	10.4378	9.34498	9.58213	8.64494	9.11354	11.9767	11.4173	11.697	7.94902	10.2157	9.08238	2.1805	3.2892	2.73485	16.234	15.2824	15.7582	10.4524	10.4376	10.445	5.01687	5.6466	5.33173	13.5976	13.8159	13.7067	17.8828	12.0869	14.9849	13.8074	12.2985	13.053
Mycth_2064957	Glycosyltransferase Family 4 protein	2.44184	3.32178	2.88181	1.97989	1.78861	1.88425	2.00358	1.69034	1.84696	2.35344	1.46524	1.90934	0.882484	3.03016	1.95632	0.192098	0.191127	0.191612	2.69536	2.61484	2.6551	3.54482	2.24589	2.89536	0.913419	1.49675	1.20509	3.95527	3.65777	3.80652	0.782843	1.56512	1.17398	1.93142	1.40928	1.67035
Mycth_2064976	Carbohydrate/puine kinase, PfkB, conserved site	2.08033	2.9423	2.51131	1.89014	1.52381	1.70698	1.76501	1.25225	1.50863	2.40148	1.94859	2.17504	1.26308	1.30127	1.28217	0.174569	0.130265	0.152417	2.92259	3.48438	3.20348	1.00667	0.667235	0.836953	54.325	51.805	53.065	1.64741	1.00849	1.32795	19.8467	39.582	29.7143	4.02227	2.72145	3.37186
Mycth_2064998	Class II aldolase/adducin, N-terminal	0.0611329	0	0.0305665	0	0.208969	0.104484	0.0573267	0.36063	0.208978	0.279619	0.100208	0.189913	0.098979	0.103616	0.101298	0	0	0	0.171767	0.422999	0.297383	0.0477867	0.193768	0.120777	1.46355	1.20819	1.33587	0.123228	0.199152	0.16119	1.74609	2.55336	2.14972	0.859629	0.965947	0.912788
Mycth_2065104		3.4016	1.96848	2.68504	1.65876	2.40857	2.03366	5.01255	4.25899	4.63577	5.03806	4.85893	4.94849	4.40596	3.51419	3.96007	1.65556	1.30639	1.48098	2.2301	2.76464	2.49737	3.31739	2.84946	3.08343	10.0825	9.80603	9.94428	1.24074	1.60943	1.42509	13.9853	8.47801	11.2317	7.60757	6.67776	7.14266
Mycth_2065208		1.61009	2.1903	1.90019	1.94435	2.30959	2.12697	3.12753	2.18068	2.65411	1.05207	1.36674	1.2094	1.62929	1.51069	1.56999	0.354661	0.554506	0.454584	1.17137	1.98942	1.58039	1.43838	3.09847	2.26843	21.4528	21.2936	21.3732	0.386371	1.21763	0.802	3.09712	3.30241	3.19977	2.50662	2.27148	2.38905
Mycth_2065222		0.107608	0	0.0538041	0.623751	0.183917	0.403834	0.60545	0.544108	0.574779	0.88595	0.264583	0.575267	0.174226	0.455971	0.315099	1.13776	0.943339	1.04055	0.151175	0.0827308	0.116953	0	0.0852692	0.0426346	801.303	832.995	817.149	15.1114	8.76386	11.9376	886.229	993.426	939.827	1332.33	1279.01	1305.67
Mycth_2065241		26.2312	32.0504	29.1408	18.3316	18.7806	18.5561	14.8567	16.6069	15.7318	19.8415	20.9212	20.3814	14.3681	19.266	16.8171	8.55498	8.48885	8.52191	40.9032	41.0362	40.9697	37.8059	38.5519	38.1789	30.4361	30.8688	30.6524	77.7784	74.6334	76.2059	36.4653	47.8136	42.1394	20.1677	23.4137	21.7907
Mycth_2065250	RNA-directed DNA polymerase (reverse transcriptase)	0	0	0	0	0	0	0	0	0	0	0	0	0	0	0	0	0	0	0	0	0	0	0	0	0	0	0	0	0	0	0	0	0	0	0	0
Mycth_2065257	MFS general substrate transporter	1.25461	1.51709	1.38585	1.21206	0.714768	0.963415	0.196083	1.58595	0.891017	1.53028	1.02827	1.27927	0.50783	0.531621	0.519725	0.184239	1.09985	0.642043	1.02816	0.964566	0.996365	1.14417	0.497081	0.820623	1.46009	0.217503	0.838795	0.561994	0.681191	0.621593	1.02384	2.18341	1.60363	0.588064	0.150181	0.369123
Mycth_2065342		0	0	0	0	0	0	0	0	0	0	0	0	0	0	0	0	0	0	0	0	0	0	0	0	0	0	0	0	0	0	0	0	0	0	0	0
Mycth_2065457		0.320018	0.290226	0.305122	0.154582	0.273476	0.214029	0	0	0	0.439123	0	0.219562	0	0	0	0.281966	0	0.140983	3.14708	1.23017	2.18862	0	0.126792	0.0633958	0	0	0	0.215024	0.130315	0.172669	0.261154	0.208848	0.235001	0	0	0
Mycth_2065465		10.5749	8.73993	9.65742	5.62363	4.97448	5.29905	6.94459	7.68541	7.315	8.6384	7.84543	8.24192	5.78575	7.59156	6.68865	2.3365	2.72159	2.52905	6.97386	7.28482	7.12934	6.24393	9.50714	7.87554	4.41948	4.70939	4.56443	4.54139	6.05769	5.29954	6.38657	6.16266	6.27462	9.14032	9.33707	9.2387
Mycth_2065658	Fungal transcriptional regulatory protein, N-terminal	8.33253	7.48685	7.90969	10.6587	11.4722	11.0655	6.61997	7.34717	6.98357	11.0456	12.7732	11.9094	10.0558	13.6981	11.8769	3.77285	5.27558	4.52421	18.9953	18.6847	18.84	10.0717	9.32331	9.69749	1.77012	1.84581	1.80797	3.26593	3.55019	3.40806	3.33697	2.01405	2.67551	1.24763	2.2165	1.73207
Mycth_2065690	Serine/threonine protein kinase, active site	17.3479	19.9049	18.6264	13.9217	13.6882	13.805	18.3988	18.4497	18.4242	19.8752	18.9878	19.4315	14.9412	13.1048	14.023	7.37401	7.72544	7.54972	17.4416	17.7689	17.6053	17.9797	15.679	16.8294	10.2834	12.3951	11.3392	15.4176	16.4307	15.9241	11.8955	18.9536	15.4245	13.5999	11.3052	12.4525
Mycth_2065691	Carbohydrate-binding family 9/cellobiose dehydrogenase, cytochrome	17.0867	20.4626	18.7746	15.0257	12.3553	13.6905	7.39514	10.5227	8.9589	12.6248	11.67	12.1474	6.38414	14.2947	10.3394	2.50916	6.14518	4.32717	16.1569	17.5153	16.8361	15.5824	14.2339	14.9082	11.5814	12.9881	12.2847	15.7492	17.1271	16.4382	20.2006	17.4413	18.8209	23.5646	31.7811	27.6728
Mycth_2065718	Zinc finger, CCCH-type	30.8201	35.8231	33.3216	20.3524	24.8653	22.6088	33.4741	32.1923	32.8332	36.313	36.9837	36.6484	31.6876	36.3957	34.0416	32.8844	30.6092	31.7468	29.1623	32.418	30.7902	34.4347	30.2441	32.3394	44.9479	42.8797	43.9138	28.3757	26.6627	27.5192	43.2981	49.1171	46.2076	36.7779	42.6832	39.7306
Mycth_2065741		78.8242	61.8994	70.3618	250.768	229.851	240.309	42.9547	43.4418	43.1983	45.9626	56.0467	51.0046	38.3501	53.9715	46.1608	19.4327	16.4743	17.9535	92.4952	88.1928	90.344	291.96	324.506	308.233	28.6396	32.172	30.4058	154.066	159.747	156.906	64.4319	44.7134	54.5727	46.7949	61.2993	54.0471
Mycth_2065743		0.19472	0.353185	0.273952	0.611375	0.499203	0.555289	0.228245	0.041024	0.134635	0.178128	0.199488	0.188808	0.118225	0	0.0591124	0	0.170699	0.0853497	5.71047	5.98813	5.8493	7.45826	5.70898	6.58362	1.26254	0.860807	1.06167	8.50425	9.59434	9.0493	3.21779	4.51122	3.86451	4.75741	3.67109	4.21425
Mycth_2065797	Peptidase A1; aspartic protease	0	0	0	0.170114	0.188097	0.179105	0.247684	0.333884	0.290784	0.0402705	0.252557	0.146414	0.24946	0.0746135	0.162037	0.116362	0	0.0581808	3.92712	2.19989	3.06351	0.653809	0.279063	0.466436	0	0.0457902	0.0228951	0.207051	0.394374	0.300712	0.50294	0.143645	0.323293	0.185705	0	0.0928523
Mycth_2065815		0	0	0	0	0	0	0	0	0	0	0	0	0	0	0	0	0	0	0	0	0	0	0	0	0	0	0	0	0	0	0	0	0	0	0	0
Mycth_2065824	Class I peptide chain release factor	29.6303	22.3362	25.9833	39.9297	27.579	33.7544	23.538	23.9366	23.7373	24.6021	25.5221	25.0621	24.2161	20.1525	22.1843	15.3816	14.8902	15.1359	30.4909	21.1842	25.8375	24.4893	26.9936	25.7415	19.3908	26.4038	22.8973	18.2605	19.5205	18.8905	24.5652	30.5453	27.5553	37.3527	27.2451	32.2989
Mycth_2065851	Glycoside Hydrolase Family 16 protein	0.817823	1.05072	0.934274	0.592564	0.757124	0.674844	0	0	0	0	0	0	0	0.0577563	0.0288782	0	0	0	7.61168	5.29201	6.45185	1.11874	1.72812	1.42343	0.0679828	0	0.0339914	0.503713	0.555045	0.529379	0.166848	0.0889537	0.127901	0	0.0489478	0.0244739
Mycth_2066181	Fungal transcriptional regulatory protein, N-terminal	17.3999	16.688	17.0439	12.1353	14.1768	13.1561	14.1932	13.5185	13.8558	15.3285	16.3706	15.8496	10.439	15.069	12.754	7.18247	7.50138	7.34192	13.5617	14.2386	13.9002	14.1229	14.5055	14.3142	28.6743	24.1733	26.4238	17.4247	18.8104	18.1176	37.4436	25.0908	31.2672	23.16	22.6827	22.9214
Mycth_2066192		0	0	0	0	0	0	0	0	0	0	0	0	0	0	0	0	0	0	0	0	0	0	0	0	0	0	0	0	0	0	0	0	0	0	0	0
Mycth_2066229		0	0	0	0	0	0	0	0	0	0	0	0	0	0	0	0	0	0	0	0	0	0	0	0	0	0	0	0	0	0	0	0	0	0	0	0
Mycth_2066239	Redoxin	155.686	157.793	156.74	171.44	164.165	167.802	147.438	147.195	147.317	140.129	141.653	140.891	125.332	138.225	131.779	99.1458	91.7192	95.4325	119.781	110.583	115.182	131.412	151.918	141.665	164.718	169.357	167.037	86.5471	99.0972	92.8222	159.048	141.024	150.036	174.96	162.742	168.851
Mycth_2066269		4.14023	2.3989	3.26956	2.44433	3.14498	2.79465	0.862766	1.16303	1.0129	1.26248	2.07367	1.66808	0.744817	1.26703	1.00592	0.101332	0.100819	0.101075	13.1678	8.75343	10.9606	0.988886	1.91376	1.45132	2.63858	7.53649	5.08754	1.77731	3.55922	2.66827	17.5504	20.4149	18.9826	18.4358	12.7203	15.5781
Mycth_2066278		0	0	0	0.269347	0	0.134674	0	0	0	0	0	0	0	0	0	0	0	0	0	0	0	0	0	0	0	0	0	0	0	0	0	0	0	0	0	0
Mycth_2066299		0	0	0	0	0	0	0	0	0	0	0	0	0	0	0	0	0	0	0	0	0	0	0	0	0	0	0	0	0	0	0	0	0	0	0	0
Mycth_2066367	Spindle associated	16.7013	17.9614	17.3313	9.93793	10.7106	10.3243	14.8853	14.959	14.9222	14.7103	14.3666	14.5384	12.9102	14.4043	13.6572	7.59214	7.45011	7.52112	11.2125	15.2833	13.2479	12.8472	11.8522	12.3497	18.1342	17.2493	17.6918	17.3988	15.1066	16.2527	27.0415	19.3008	23.1712	23.994	27.6738	25.8339
Mycth_2066447		15.6528	15.5682	15.6105	12.8132	13.5806	13.1969	19.7204	18.3601	19.0402	18.8734	16.4196	17.6465	22.6347	21.3999	22.0173	18.9503	18.4006	18.6755	15.1917	14.4532	14.8224	17.0924	15.4647	16.2786	11.4423	10.813	11.1277	18.4923	20.0789	19.2856	28.0175	14.946	21.4817	25.7348	26.0599	25.8974
Mycth_2066457	acetylxylan esterase	0.642575	0.953599	0.798087	0.959389	0.848645	0.904017	1.0408	1.08303	1.06192	1.60315	1.91508	1.75911	2.26992	2.7723	2.52111	2.83085	3.43106	3.13096	138.159	116.364	127.262	3.74435	4.25859	4.00147	0.466168	0.364577	0.415373	182.514	116.179	149.347	0.095342	0.419353	0.257348	0.533925	1.46843	1.00118
Mycth_2066475	Epoxide hydrolase-like	3.99208	2.0365	3.01429	3.79642	4.47759	4.13701	4.44544	3.57451	4.00998	4.27959	4.49882	4.3892	3.48423	3.01312	3.24867	10.1126	8.63971	9.37613	2.71654	2.63757	2.67706	2.29166	3.41048	2.85107	69.8748	75.2635	72.5692	2.09557	2.79404	2.4448	43.6238	46.081	44.8524	32.1901	26.1182	29.1541
Mycth_2066477		0	0	0	0	0	0	0	0	0	0	0	0	0	0	0	0	0	0	0	0	0	0	0	0	0	0	0	0	0	0	0	0	0	0	0	0
Mycth_2066488	Peptidase, cysteine peptidase active site	2.98169	10.6058	6.79376	2.2524	2.90525	2.57883	1.14977	1.51861	1.33419	1.97986	1.80427	1.89206	1.03019	1.88925	1.45972	0.163686	0.171001	0.167343	1.08963	1.96386	1.52675	3.11492	2.45839	2.78665	2.01992	1.40098	1.71045	0.917461	1.81559	1.36653	3.38835	4.11001	3.74918	0.555114	0.567063	0.561089
Mycth_2066622	Cytochrome b-245, heavy chain	212.714	201.513	207.114	165.898	188.025	176.962	197.018	191.475	194.247	233.213	227.768	230.49	163.477	208.145	185.811	139.393	131.424	135.409	209.707	204.404	207.056	162.606	143.588	153.097	110.195	104.977	107.586	153.448	143.087	148.267	154.329	164.73	159.529	191.248	204.417	197.832
Mycth_2066662	O-methyltransferase, family 2	5.54247	8.61207	7.07727	1.92762	1.76826	1.84794	5.75178	4.73308	5.24243	5.78002	6.93496	6.35749	5.32439	5.22939	5.27689	6.28337	5.70095	5.99216	0.726735	0.795412	0.761073	0.259948	0.175675	0.217812	1.51118	0.999293	1.25524	0	0.0300928	0.0150464	0.422147	0.385823	0.403985	0.0259788	0	0.0129894
Mycth_2066697	Pyruvate kinase, barrel	121.117	126.619	123.868	100.009	98.5739	99.2916	138.447	137.563	138.005	132.529	123.914	128.221	115.645	136.923	126.284	92.5942	106.383	99.4884	83.5196	81.3828	82.4512	87.2075	97.4349	92.3212	71.4059	69.3785	70.3922	57.9573	69.8344	63.8959	65.9727	82.7682	74.3705	79.2244	81.5639	80.3942
Mycth_2066841	Serine/threonine protein kinase, active site	23.4855	24.4611	23.9733	16.8413	15.1042	15.9727	16.5288	18.1596	17.3442	24.3193	21.5106	22.915	12.9363	15.6353	14.2858	7.16788	8.0231	7.59549	9.31996	8.45095	8.88546	13.9296	14.5427	14.2361	6.32777	6.85021	6.58899	6.24701	8.99172	7.61937	10.1163	13.7469	11.9316	8.81787	7.19919	8.00853
Mycth_2066922	RNA-directed DNA polymerase (reverse transcriptase)	0	0	0	0	0	0	0	0	0	0	0	0	0	0	0	0	0	0	0	0	0	0	0	0	0	0	0	0	0	0	0	0	0	0	0	0
Mycth_2066939	Tyrosinase-like protein	0.0518338	0	0.0259169	0	0	0	0	0	0	0.0948341	0	0.047417	0	0	0	0	0	0	0.0728197	0	0.0364098	0.121553	0.0821467	0.10185	0	0.0539163	0.0269582	0.0348278	0.0422147	0.0385212	0.0845992	0	0.0422996	0	0.18614	0.0930698
Mycth_2067021	GCN5-related N-acetyltransferase	29.6249	27.6286	28.6268	24.0468	21.9235	22.9851	19.4749	23.0998	21.2873	17.6014	19.3365	18.469	17.1215	19.4119	18.2667	8.00562	8.03208	8.01885	10.4048	10.2727	10.3387	15.0403	15.8516	15.446	24.2199	24.6997	24.4598	10.9787	14.7375	12.8581	30.2196	40.0126	35.1161	24.5328	28.7898	26.6613
Mycth_2067028		0	0	0	0	0	0	0	0	0	0	0	0	0	0	0	0	0	0	0	0	0	0	0	0	0	0	0	0	0	0	0	0	0	0	0	0
Mycth_2067066		0	0	0	0	0	0	0	0	0	0	0	0	0	0	0	0	0	0	0	0	0	0	0	0	0	0	0	0	0	0	0	0	0	0	0	0
Mycth_2067101	HMG-I and HMG-Y, DNA-binding	0.0421076	0.133657	0.0878821	0.0813589	0.0359837	0.0586713	0.0987147	0.0709706	0.0848426	0.0192598	0.310598	0.164929	0.0170439	0.0535271	0.0352855	0	0	0	0.1331	0.0971188	0.115109	0.181032	0.133465	0.157248	0.357027	0.569391	0.463209	0.38195	0.240054	0.311002	0.687248	0.4122	0.549724	0.0592102	0.181454	0.120332
Mycth_2067166	SKP1 component	0.304989	0.0921988	0.198594	0.098215	0.173756	0.135985	0.0953333	0.171349	0.133341	0.0930003	0	0.0465001	0.329201	0.0861559	0.207678	0	0	0	1.78529	1.1724	1.47884	0.158937	0.241675	0.200306	0	0	0	0	0	0	0	0	0	0	0	0
Mycth_2067168		19.6671	24.4961	22.0816	30.2534	23.2267	26.74	5.69901	7.75354	6.72627	12.0457	14.2511	13.1484	9.0198	19.7431	14.3815	2.82613	4.88373	3.85493	18.736	13.1736	15.9548	22.7633	19.9319	21.3476	12.2088	11.7651	11.987	8.28039	8.93673	8.60856	9.85018	9.52988	9.69003	8.84255	5.6986	7.27058
Mycth_2067210	Cytochrome b5	26.9101	31.6879	29.299	36.7869	36.6763	36.7316	36.9543	39.8881	38.4212	39.2609	41.8004	40.5306	42.1058	36.2363	39.171	38.424	35.0129	36.7184	18.7158	21.4249	20.0704	31.3866	30.8899	31.1382	28.7002	25.2807	26.9904	18.1527	23.1723	20.6625	28.2099	24.2605	26.2352	23.407	25.7825	24.5947
Mycth_2067244	Fungal transcriptional regulatory protein, N-terminal	12.9223	11.7822	12.3523	9.46911	9.06749	9.2683	8.67102	9.11723	8.89412	11.6732	8.79108	10.2321	6.66218	14.3796	10.5209	4.80689	4.84338	4.82513	7.84298	8.70856	8.27577	12.107	14.6726	13.3898	2.00618	2.40456	2.20537	7.23815	13.8754	10.5568	6.24424	5.38584	5.81504	7.83396	11.7881	9.81101
Mycth_2067245	DNA/RNA helicase, C-terminal	2.79623	3.27215	3.03419	1.41605	1.54166	1.47885	2.60099	2.5085	2.55474	2.76425	2.42113	2.59269	1.77077	2.52259	2.14668	0.675544	0.711666	0.693605	3.13633	3.81413	3.47523	0.987123	1.14361	1.06537	1.5746	1.94687	1.76074	2.34853	1.79981	2.07417	2.06107	1.57468	1.81787	1.20496	1.24709	1.22602
Mycth_2067358	chitinase	1.27358	1.31433	1.29395	1.48494	1.61377	1.54936	1.40019	1.33235	1.36627	1.52663	1.51173	1.51918	1.24432	0.856007	1.05017	1.12214	0.731482	0.926813	0.40103	0.472691	0.43686	0.686577	0.382796	0.534687	0.17523	0.365447	0.270339	0.354097	0.643799	0.498948	0.645094	0.802494	0.723794	0.247015	0.252332	0.249674
Mycth_2067387		0	0	0	0.711076	0.314498	0.512787	0	0	0	0	0	0	0	0	0	0	0.967866	0.483933	0	0	0	0	0	0	0.367107	0	0.183554	0	0	0	3.3036	1.9214	2.6125	0.517497	0	0.258748
Mycth_2067418	Inositol monophosphatase	6.59141	4.88186	5.73663	3.55538	4.03684	3.79611	3.39956	3.70318	3.55137	4.17058	4.36681	4.26869	3.77967	4.98084	4.38025	1.40352	1.78164	1.59258	4.63003	5.02534	4.82768	4.25073	6.26767	5.2592	4.27379	3.54238	3.90809	5.13009	7.38126	6.25567	8.33744	5.09028	6.71386	9.57755	7.969	8.77327
Mycth_2067426		1.74901	1.42096	1.58498	0.651233	0.794029	0.722631	0.205014	0.184243	0.194628	0.59999	0.477822	0.538906	0.206484	0.895509	0.550997	1.44473	1.46937	1.45705	1.42052	1.45672	1.43862	0.341793	0.447537	0.394665	38.1101	33.2965	35.7033	1.87294	1.20186	1.5374	26.2563	20.3911	23.3237	25.4265	25.3981	25.4123
Mycth_2067458	Beta-Ig-H3/fasciclin	0.151241	0.091441	0.121341	0.292223	0.215409	0.253816	0.236374	0.297396	0.266885	0.276708	0.413185	0.344946	0.285683	0	0.142842	0.177677	0.132584	0.155131	0.0354123	0.0387588	0.0370856	0.354669	0.279636	0.317153	1.25722	1.52074	1.38898	1.32107	1.35492	1.33799	2.2216	1.71084	1.96622	1.06335	0.434496	0.748923
Mycth_2067470	Mitochondrial substrate carrier	21.052	18.1022	19.5771	14.0608	14.3034	14.1821	19.4488	21.3332	20.391	26.0579	27.862	26.96	19.988	35.5055	27.7467	10.8087	11.2097	11.0092	13.0715	12.2687	12.6701	8.77655	11.1211	9.94884	7.8814	5.83941	6.86041	10.5826	16.6372	13.6099	14.7618	13.1961	13.979	14.3993	15.7172	15.0582
Mycth_2067496	NUDIX	29.5563	23.5428	26.5496	16.3165	16.4376	16.3771	18.9662	19.0654	19.0158	21.1724	21.1479	21.1602	21.5216	28.8471	25.1844	9.09401	7.49433	8.29417	23.6174	22.4829	23.0501	22.4925	21.3965	21.9445	11.9076	11.983	11.9453	21.7856	31.8404	26.813	23.5242	16.2611	19.8927	22.6863	19.281	20.9836
Mycth_2067533	Phosphoglycerate mutase	0.623763	0	0.311882	0	0.866201	0.433101	1.97413	1.77411	1.87412	1.21255	1.27807	1.24531	2.2092	1.18939	1.6993	0	0.0683521	0.0341761	0.164307	0	0.0821536	0.36569	0.0617841	0.213737	16.7998	15.1663	15.983	0.314336	0.635009	0.474672	4.77215	7.48003	6.12609	3.12472	2.51998	2.82235
Mycth_2067613	Glycine hydroxymethyltransferase	119.245	284.214	201.729	119.47	117.106	118.288	252.935	242.077	247.506	190.321	211.731	201.026	236.923	168.211	202.567	313.99	320.384	317.187	104.822	98.2379	101.53	104.886	109.614	107.25	476.746	453.463	465.104	80.7876	67.0811	73.9343	175.813	243.308	209.56	176.758	170.192	173.475
Mycth_2067632	Hypothetical protein	4.71584	3.77366	4.24475	3.93057	5.37333	4.65195	3.90196	3.97418	3.93807	3.29894	3.63769	3.46831	4.94049	3.68306	4.31177	2.93302	2.91819	2.9256	4.02704	4.19433	4.11068	5.42103	6.30135	5.86119	3.59728	3.8473	3.72229	2.73372	6.70237	4.71805	5.05576	4.28453	4.67014	4.87591	3.65264	4.26427
Mycth_2067689	Pyruvate kinase, barrel	276.809	330.518	303.664	221.636	235.76	228.698	388.803	374.29	381.546	377.472	360.54	369.006	321.718	392.324	357.021	266.174	258.33	262.252	243.074	258.411	250.742	240.696	260.57	250.633	189.496	197.462	193.479	183.59	218.216	200.903	171.122	236.115	203.618	179.449	222.198	200.823
Mycth_2067725	Tetrapyrrole biosynthesis, uroporphyrinogen III synthase	45.4687	43.1154	44.292	63.1596	55.8153	59.4874	82.4487	84.9978	83.7232	62.5063	57.5455	60.0259	75.6002	54.5531	65.0767	54.3386	58.138	56.2383	45.1731	43.2134	44.1932	43.5932	51.5562	47.5747	25.1212	25.9341	25.5276	37.598	30.6373	34.1177	31.6215	34.5098	33.0656	39.9603	34.5959	37.2781
Mycth_2067839	Hypothetical protein	1.68507	1.28369	1.48438	13.6745	13.9393	13.8069	0.69527	0.795235	0.745252	1.17153	1.04961	1.11057	0.982176	0.571217	0.776696	1.12838	1.83174	1.48006	0.473461	1.19187	0.832665	0.632255	0.373873	0.503064	3.69797	3.43544	3.5667	4.66476	6.9716	5.81818	7.92072	4.88268	6.4017	4.50203	5.71237	5.1072
Mycth_2067869	Peptidase C54	64.7055	53.2043	58.9549	48.1571	49.0672	48.6121	43.4215	42.3476	42.8845	36.2813	39.2707	37.776	39.1477	39.8215	39.4846	22.0668	22.8024	22.4346	40.1907	43.8649	42.0278	35.0939	41.9564	38.5252	59.5244	59.3894	59.4569	48.0216	45.6145	46.818	97.327	98.5401	97.9336	98.3187	106.19	102.254
Mycth_2067902		0.694378	1.33819	1.01628	0.75468	1.48348	1.11908	2.76736	2.92586	2.84661	1.19102	1.28048	1.23575	1.68638	1.69183	1.6891	0.0764767	0.532631	0.304554	4.20688	3.8704	4.03864	2.71392	2.26969	2.49181	21.7321	22.7517	22.2419	2.85769	2.33276	2.59522	43.7741	35.7997	39.7869	39.7887	35.3463	37.5675
Mycth_2067913		1.96848	2.17332	2.0709	2.89392	2.34045	2.61718	1.92618	1.80315	1.86466	3.05344	2.38494	2.71919	0.623567	1.45062	1.0371	0.678686	0.525199	0.601942	0.42083	0.1316	0.276215	1.27113	0.813825	1.04248	0.853738	0.267074	0.560406	1.95522	1.67288	1.81405	2.23499	1.78735	2.01117	2.16627	2.45877	2.31252
Mycth_2067982	Chloroperoxidase	0.842794	23.4396	12.1412	0.339254	0.240075	0.289664	5.2688	6.68817	5.97848	13.8134	16.7506	15.282	7.73245	15.2966	11.5145	49.3818	47.2235	48.3026	9.86679	10.3672	10.117	0.0549	0.222611	0.138756	0.0700587	0.438327	0.254193	0	0.114398	0.0571992	0.0573143	0.229175	0.143245	0	0	0
Mycth_2068129		1.06983	2.40132	1.73557	0.206708	0.388551	0.29763	0.300965	0.225394	0.263179	0.195733	0.372647	0.28419	0.25982	0.135996	0.197908	0.565572	0.562713	0.564142	0.0563612	0.1645	0.11043	0.12544	0.12716	0.1263	13.9266	10.6551	12.2909	0.125795	0.435645	0.28072	1.74609	2.00728	1.87668	0.131631	0.0960458	0.113838
Mycth_2068188	Ribosomal protein S2	5.84047	4.2757	5.05809	9.10939	8.74941	8.9294	4.25609	2.93537	3.59573	3.08981	2.85477	2.97229	4.5572	3.69729	4.12724	2.41801	2.40579	2.4119	11.8628	10.4412	11.152	19.4993	25.3147	22.407	2.35145	3.03756	2.69451	5.31907	7.47877	6.39892	3.96225	3.81157	3.88691	4.32896	3.9673	4.14813
Mycth_2068307		1.11521	0.830787	0.973	0.808041	0.578621	0.693331	0.672285	0.13426	0.403273	1.05662	1.24045	1.14853	0.51589	0.742582	0.629236	19.3013	19.902	19.6016	47.4215	48.1364	47.7789	13.6055	28.594	21.0997	1.03299	0.828584	0.930785	297.563	226.934	262.248	2.11269	2.70327	2.40798	11.0052	8.00964	9.50742
Mycth_2068390		0.360804	0.327215	0.34401	0	0.308331	0.154166	0	0.608121	0.30406	0	0	0	0	0	0	0	0	0	0.760323	0.277391	0.518857	0	0.285903	0.142951	0	0	0	0	0.293847	0.146924	0.588877	0	0.294438	0	0.777406	0.388703
Mycth_2068429		0	0	0	0	0	0	0	0	0	0	0.494467	0.247234	0	0	0	0	0.528888	0.264444	0.847573	0.231917	0.539745	0	0	0	0	0	0	0	0	0	0	0	0	0	0	0
Mycth_2068493	7,8-Dihydro-6-hydroxymethylpterin-pyrophosphokinase, HPPK	25.6395	26.3967	26.0181	30.6587	28.8778	29.7683	33.5103	33.5505	33.5304	33.5267	32.4731	32.9999	38.5207	26.6038	32.5623	36.085	33.4645	34.7747	15.4143	13.5319	14.4731	23.5561	25.3885	24.4723	22.4977	18.0703	20.284	11.5959	14.0554	12.8257	34.7584	18.4731	26.6157	25.4731	24.6533	25.0632
Mycth_2068637		12.7457	18.6017	15.6737	22.5881	16.5905	19.5893	4.90748	4.62367	4.76557	8.72539	8.99341	8.8594	4.98822	12.4468	8.71749	2.45427	2.29387	2.37407	13.5184	8.37137	10.9449	16.2972	21.0689	18.6831	6.73591	5.97037	6.35314	8.73411	9.69291	9.21351	9.43689	11.2375	10.3372	6.35002	4.36489	5.35745
Mycth_2068645		0	0	0	0	0	0	0	0	0	0	0	0	0	0	0	0	0	0	0	0	0	0	0	0	0	0	0	0	0	0	0	0	0	0	0	0
Mycth_2068755	Carbohydrate Esterase Family 4 protein	3.10378	2.65846	2.88112	4.80714	3.70493	4.25603	2.40235	3.71589	3.05912	3.98855	2.82647	3.40751	2.97129	2.29634	2.63381	2.84325	2.22423	2.53374	10.2435	9.2798	9.76165	4.81385	5.56305	5.18845	1.76919	1.48613	1.62766	2.06892	2.84878	2.45885	1.36695	1.70405	1.5355	1.09111	1.50382	1.29746
Mycth_2068800	DNA-binding HORMA	15.3433	14.4101	14.8767	13.0294	12.8319	12.9306	15.156	15.5991	15.3776	20.4294	20.0487	20.2391	15.7804	16.7048	16.2426	10.4399	10.2435	10.3417	19.8293	19.0585	19.4439	23.5604	24.7056	24.133	11.2747	14.9374	13.106	14.9687	19.2108	17.0898	24.9976	16.9619	20.9797	16.93	17.6474	17.2887
Mycth_2068812	Protein of unknown function DUF1077	91.005	93.5978	92.3014	115.743	90.8454	103.294	76.6174	80.6537	78.6355	84.5312	89.9958	87.2635	71.4053	86.7004	79.0528	69.3461	67.8558	68.6009	73.1274	65.7373	69.4323	86.6936	104.286	95.4899	66.9372	64.5985	65.7679	64.3728	71.5917	67.9822	89.3637	89.6741	89.5189	92.9525	100.771	96.8619
Mycth_2068912		0	0	0	0.105501	0.233307	0.169404	0	0	0	0.0499497	0.089503	0.0697264	0	0	0	0	0	0	0.268482	0.125937	0.19721	0.939001	0.519206	0.729104	0.217868	0.397573	0.30772	0.807137	1.91219	1.35966	0.935738	0.356343	0.64604	0	0.509812	0.254906
Mycth_2068961		0.749787	0.538322	0.644054	0.482904	0.373766	0.428335	0.820287	0.447573	0.63393	1.086	0.947379	1.01669	1.06222	0.529515	0.795866	0.220211	0.191711	0.205961	0.153614	0.312242	0.232928	0.586097	0.2228	0.404449	3.58382	3.93205	3.75793	0.860643	0.483426	0.672035	7.46994	3.28253	5.37623	9.00567	6.46211	7.73389
Mycth_2068997		20.0892	25.4147	22.7519	28.7855	21.9283	25.3569	8.3902	8.18034	8.28527	13.0495	13.2826	13.166	9.08813	17.2395	13.1638	3.12362	2.81184	2.96773	16.7794	13.2384	15.0089	22.4994	27.3562	24.9278	9.43028	8.69215	9.06122	13.0445	12.3052	12.6748	12.4677	13.5512	13.0094	9.79208	7.88105	8.83656
Mycth_2069012	Integrase, catalytic core	0	0	0	0	0	0	0	0	0	0	0	0	0	0	0	0	0	0	0	0	0	0	0	0	0	0	0	0	0	0	0	0	0	0	0	0
Mycth_2069029		12.9145	16.688	14.8012	24.5452	16.879	20.7121	5.5407	4.76594	5.15332	8.18488	9.27013	8.7275	4.91989	10.8015	7.86069	2.15678	2.14588	2.15133	13.2812	10.7076	11.9944	19.9922	21.4702	20.7312	6.90431	7.02396	6.96414	7.82667	9.41793	8.6223	7.85259	11.1274	9.48998	6.5874	6.97169	6.77955
Mycth_2069031	Hypothetical protein	0.270603	0.736234	0.503419	0.348567	0.231248	0.289908	0	0	0	0	0.517494	0.258747	0.219064	0	0.109532	0	0	0	0.380162	0.624131	0.502146	0.493562	0.786232	0.639897	0.359909	0	0.179955	0.121214	0.293847	0.207531	0.220829	0.412065	0.316447	0.380512	0.453487	0.417
Mycth_2069072		12.5768	17.1473	14.8621	23.7297	18.1774	20.9536	5.93647	5.47727	5.70687	8.18488	8.78587	8.48537	4.16824	10.1577	7.16297	2.67739	2.58986	2.63362	12.629	10.5778	11.6034	19.0024	18.1929	18.5976	6.39912	5.18017	5.78965	8.05353	9.28045	8.66699	9.43689	9.36462	9.40076	7.06217	4.42551	5.74384
Mycth_2069148		0	0	0	0	0	0	0	0	0	0	0	0	0	0	0	0	0	0	0.187326	0	0.093663	0	0	0	0	0	0	0	0	0	1.5234	0.17404	0.848719	0	0	0
Mycth_2069159	Amino acid permease-associated region	0.089181	0.242636	0.165909	0.258469	0	0.129234	0.139381	0.0751555	0.107268	0.163164	0.0974556	0.13031	0.240652	0.0251926	0.132922	0.0523847	0.0521199	0.0522523	0.104406	0.0914182	0.0979122	0.302083	0.0471116	0.174597	0.0593065	0.0618426	0.0605746	0.279635	0.556838	0.418237	0	0.077601	0.0388005	0.146304	0	0.0731518
Mycth_2069178	Zinc finger, RING-type	3.20018	3.38597	3.29307	29.3705	27.5755	28.473	10.0031	8.54013	9.27161	12.6858	13.1141	12.9	15.7599	15.1422	15.451	6.10927	3.27298	4.69112	5.61978	5.94583	5.7828	10.2146	18.5961	14.4053	269.744	279.06	274.402	136.003	56.6869	96.3448	361.046	442.932	401.989	246.186	271.405	258.795
Mycth_2069203		66.2436	62.24	64.2418	45.9566	48.0483	47.0024	69.1491	72.2515	70.7003	72.8185	65.5755	69.197	64.2749	82.9959	73.6354	30.8649	36.982	33.9234	64.053	73.6166	68.8348	48.4787	47.3614	47.92	59.7569	59.902	59.8295	61.7278	52.7847	57.2563	72.4678	47.2344	59.8511	81.9849	85.5118	83.7484
Mycth_2069205	Lipase, active site	25.2993	27.4641	26.3817	26.9125	27.8817	27.3971	28.4597	26.7723	27.616	27.0084	25.5367	26.2725	26.5061	26.2934	26.3998	53.3795	54.3972	53.8884	22.3269	23.5867	22.9568	28.8192	28.1813	28.5002	25.5329	25.9381	25.7355	24.9606	25.1876	25.0741	21.3596	17.5446	19.4521	19.0174	21.6314	20.3244
Mycth_2069219	RNA-directed DNA polymerase (reverse transcriptase)	0	0	0	0	0	0	0	0	0	0	0	0	0	0	0	0	0	0	0	0	0	0	0	0	0	0	0	0	0	0	0	0	0	0	0	0
Mycth_2069347	Glycosyltransferase Family 59 protein	10.3339	10.6718	10.5029	7.98673	8.83101	8.40887	11.7849	13.8215	12.8032	14.3935	15.9555	15.1745	10.2547	10.9894	10.6221	5.78618	5.23092	5.50855	10.5371	11.6866	11.1119	9.7716	8.55844	9.16502	10.6075	11.3039	10.9557	13.7302	10.208	11.9691	12.1872	11.2473	11.7173	11.7187	10.9654	11.342
Mycth_2069363		0	0	0	0	0	0	0	0	0	0	0	0	0	0	0	0	0	0	0	0	0	0	0	0	0	0	0	0	0	0	0	0	0	0	0	0
Mycth_2069453	RNA-directed DNA polymerase (reverse transcriptase)	0	0	0	0	0	0	0	0	0	0	0	0	0	0	0	0	0	0	0	0	0	0	0	0	0	0	0	0	0	0	0	0	0	0	0	0
Mycth_2069574	PHP, C-terminal	32.3307	27.1894	29.7601	30.9019	30.0291	30.4655	49.562	48.4053	48.9836	50.1321	45.3377	47.7349	58.3324	36.5322	47.4323	22.375	20.0508	21.2129	24.8443	20.8018	22.823	25.0484	28.5261	26.7873	15.7822	14.2509	15.0165	11.5935	15.6398	13.6167	18.7588	11.298	15.0284	16.1617	18.0741	17.1179
Mycth_2069662	Protein of unknown function DUF1962	6.97301	14.58	10.7765	7.11076	4.6347	5.87273	5.08578	3.42788	4.25683	4.78413	6.19125	5.48769	2.66566	3.93959	3.30263	1.36531	0.679204	1.02226	38.9125	36.931	37.9218	4.23943	8.59514	6.41729	1.93214	2.21624	2.07419	0.520584	1.89299	1.20679	1.8968	4.92991	3.41336	0	0.834689	0.417344
Mycth_2069697	Protein of unknown function UPF0057	2.5826	0.878315	1.73046	3.11876	1.37938	2.24907	2.72453	2.72054	2.72253	1.18127	2.64583	1.91355	3.92009	1.6415	2.78079	0.568879	2.83002	1.69945	1.58734	0.744577	1.16596	3.78521	3.58131	3.68326	0.966072	1.34318	1.15463	0.43382	0	0.21691	2.10756	1.26408	1.68582	0	0	0
Mycth_2069736	Alcohol dehydrogenase GroES-like	0	0	0	0	0.134401	0.0672004	0	0	0	0.287744	0	0.143872	0	0.133284	0.0666419	0	0	0	0.220949	0.241828	0.231389	0.614692	0.124624	0.369658	0	0.490777	0.245388	0	0.128087	0.0640436	0.641725	0.307917	0.474821	0	0.903652	0.451826
Mycth_2069804		0	0	0	0	0	0	0	0	0	0	0	0	0	0	0	0	0	0	0	0	0	0	0	0	0	0	0	0	0	0	0	0	0	0	0	0
Mycth_2069815	Ethyl tert-butyl ether degradation EthD	693.691	365.786	529.738	405.732	448.044	426.888	29.3087	24.1728	26.7407	125.258	99.0262	112.142	16.2107	463.355	239.783	8.34496	6.64222	7.49359	662.146	556.309	609.228	21.1526	20.0489	20.6008	77.7404	75.0131	76.3767	10.8184	10.1377	10.4781	76.2964	136.6	106.448	13.8887	12.3413	13.115
Mycth_2069839	Metal-dependent phosphohydrolase, HD region	17.3947	23.7934	20.5941	13.3327	12.8993	13.116	25.546	23.6241	24.585	27.3537	28.9254	28.1395	22.2281	14.6805	18.4543	7.09321	4.72591	5.90956	13.5314	11.5497	12.5405	8.0347	8.65749	8.34609	54.7076	57.2714	55.9895	7.53424	9.13222	8.33323	82.0621	74.3511	78.2066	26.4813	25.5026	25.9919
Mycth_2069908		2.93905	1.39066	2.16486	2.34556	3.05762	2.70159	3.3552	5.27671	4.31596	4.20826	2.09462	3.15144	3.82753	2.16586	2.9967	1.91404	2.12841	2.02123	3.23137	4.42093	3.82615	3.09651	3.44275	3.26963	1.91202	1.99378	1.9529	1.37376	0.936638	1.1552	2.50273	1.58449	2.04361	2.6953	1.74377	2.21953
Mycth_2069956	Alpha/beta hydrolase fold-3	11.2746	9.06746	10.171	4.31578	5.63551	4.97564	8.7274	7.30536	8.01638	8.95168	8.6739	8.81279	7.8787	6.17459	7.02664	3.2801	3.12365	3.20188	9.00302	6.99171	7.99736	6.65147	5.18343	5.91745	17.5596	20.136	18.8478	2.35843	0.909567	1.634	21.3961	18.7767	20.0864	8.2261	10.2748	9.25045
Mycth_2070001	D-alanine--D-alanine ligase/VANA/B/C, conserved site	28.03	6.12655	17.0783	4.23724	4.0497	4.14347	29.9723	26.3833	28.1778	47.686	14.5854	31.1357	9.22348	40.3741	24.7988	12.1709	11.5348	11.8529	129.786	132.168	130.977	8.63028	8.58883	8.60955	143.826	142.635	143.23	24.3213	13.7134	19.0173	152.714	101.466	127.09	73.6547	71.7642	72.7094
Mycth_2070048		0	0	0	0.751137	0	0.375569	0	0	0	0	0	0	0	0	0	0	0	0	0	0	0	0	0	0	0.258526	0.269582	0.264054	0	0	0	0	0	0	0	0	0
Mycth_2070109		8.85975	6.79881	7.82928	10.2053	8.29925	9.25225	7.34949	11.056	9.20273	13.0924	15.6398	14.3661	5.65509	13.4284	9.54172	7.05568	6.2732	6.66444	9.8138	6.54952	8.18166	10.2551	9.72069	9.9879	4.92876	4.78507	4.85692	5.60954	6.38301	5.99627	4.58833	7.1163	5.85231	8.50515	7.34217	7.92366
Mycth_2070186		0	0	0	0	0	0	0	0	0	0	0	0	0	0	0	0	0	0	0	0	0	0	0	0	0	0	0	0	0	0	0	0	0	0	0	0
Mycth_2070221	Lipocalin	0.351053	0.159186	0.255119	0.310884	0.224998	0.267941	0.246897	0.320496	0.283696	0.347901	0.239766	0.293833	0.355238	0.322297	0.338768	0.386639	0.564204	0.475421	0.184943	0.112456	0.1487	0.320148	0.440445	0.380296	0.145909	0.121719	0.133814	0.117938	0.166778	0.142358	0.21486	0.0954591	0.15516	0.185114	0.021011	0.103063
Mycth_2070352		0.937631	2.4093	1.67347	0.754858	1.2019	0.97838	2.82093	2.30466	2.5628	3.21651	2.68965	2.95308	5.47148	0.728392	3.09993	0.103268	0.205492	0.15438	4.99456	5.70684	5.3507	1.31317	0.897771	1.10547	6.4692	6.42074	6.44497	1.49627	1.39998	1.44813	3.60265	4.97178	4.28721	1.53821	0.813718	1.17596
Mycth_2070469		10.6354	15.999	13.3172	24.0559	17.1675	20.6117	4.98663	5.7618	5.37422	9.65198	9.96193	9.80695	4.91989	11.8745	8.39719	2.52864	2.21988	2.37426	12.2733	10.3182	11.2957	20.7179	20.7345	20.7262	8.1673	7.02396	7.59563	8.33711	9.41793	8.87752	8.81694	10.8519	9.83445	6.35002	4.97112	5.66057
Mycth_2070514		0.273621	1.05463	0.664126	0.462596	0.876852	0.669724	1.21878	1.55647	1.38763	1.0638	1.5698	1.3168	1.6613	1.15942	1.41036	0.301358	0.179901	0.240629	2.06616	1.52514	1.79565	2.6201	3.5233	3.0717	1.56942	2.70383	2.13663	2.71178	4.67971	3.69574	4.68912	3.57138	4.13025	2.01997	2.55475	2.28736
Mycth_2070572	Fungal specific transcription factor	1.05269	2.17669	1.61469	2.5628	1.65525	2.10903	3.59321	3.97435	3.78378	3.00453	3.10598	3.05525	3.06789	1.6415	2.3547	0.89042	1.21814	1.05428	1.5972	1.29492	1.44606	3.06108	4.30424	3.68266	1.26009	1.09498	1.17754	0.848779	1.5432	1.19599	0.927784	1.53888	1.23333	0.414471	0.362908	0.38869
Mycth_2070581	High mobility group box, HMG1/HMG2	1.06501	1.93173	1.49837	0.714506	1.01125	0.862876	2.82965	2.66762	2.74863	1.62377	2.95806	2.29091	4.02345	1.60455	2.814	0.078198	0.285277	0.181737	1.30917	1.31917	1.31417	1.11	1.64095	1.37548	0.531184	0.369266	0.450225	1.59021	1.46971	1.52996	1.23124	0.75296	0.992103	0.644791	0.892393	0.768592
Mycth_2070655	HRDC-like	24.2409	17.6873	20.9641	17.6705	19.6796	18.6751	22.8349	26.0927	24.4638	24.1912	26.6405	25.4159	22.6567	22.3175	22.4871	19.611	20.671	20.141	26.4702	21.5169	23.9936	25.8392	24.6219	25.2305	30.4457	30.0285	30.2371	27.2449	32.4851	29.865	38.0354	27.4691	32.7523	31.1428	44.5542	37.8485
Mycth_2070700	Cytochrome P450	5.44255	4.81836	5.13046	3.9226	3.98659	3.9546	3.07841	2.4025	2.74046	4.18851	4.07123	4.12987	3.28698	3.18473	3.23586	0.608941	0.719462	0.664202	8.85973	7.87049	8.36511	1.99212	2.12212	2.05712	2.71453	2.78568	2.7501	11.5512	11.996	11.7736	7.64918	5.63791	6.64355	5.37541	5.05679	5.2161
Mycth_2070790	Fungal transcriptional regulatory protein, N-terminal	4.75619	3.14667	3.95143	2.37277	3.06502	2.71889	3.91169	3.58108	3.74639	2.96005	4.3135	3.63677	3.21912	2.77524	2.99718	1.06484	0.95693	1.01089	2.54676	2.8174	2.68208	2.25509	2.19333	2.22421	2.09998	2.31143	2.20571	5.18654	6.03258	5.60956	3.1178	2.26436	2.69108	5.18045	5.15196	5.16621
Mycth_2070850		19.0076	14.8541	16.9309	15.042	15.3793	15.2106	12.1356	9.54282	10.8392	12.9485	11.2695	12.109	5.72936	7.54006	6.63471	2.13799	4.60888	3.37344	8.66434	8.86129	8.76281	20.3902	13.6197	17.0049	4.63927	3.99633	4.3178	10.8693	16.633	13.7512	18.4817	12.5366	15.5091	17.629	20.1869	18.908
Mycth_2070868		24.5937	22.593	23.5933	17.2641	15.7551	16.5096	26.2812	25.1692	25.7252	30.7527	24.9131	27.8329	24.6362	27.7097	26.173	11.7856	11.4469	11.6163	23.2659	20.2955	21.7807	19.5011	19.3479	19.4245	16.308	15.6067	15.9574	16.073	17.263	16.668	24.8059	15.265	20.0354	28.6862	28.6429	28.6646
Mycth_2070870		2.56014	1.94451	2.25233	2.78247	2.8715	2.82699	0.900278	0.91694	0.908609	1.90287	1.41633	1.6596	0.958547	2.00691	1.48273	0.507539	0.0841622	0.295851	1.28131	1.08255	1.18193	2.00122	2.66262	2.33192	0.766137	0.499312	0.632725	1.97822	2.6063	2.29226	1.30577	1.62901	1.46739	0.787495	1.21816	1.00283
Mycth_2070906	ThiJ/PfpI	9.94466	5.64446	7.79456	5.81671	6.99526	6.40599	3.99664	2.22344	3.11004	1.48527	2.05149	1.76838	4.87417	1.0893	2.98173	3.93405	2.78736	3.3607	2.66113	3.69277	3.17695	1.1634	1.44738	1.30539	2.3619	1.75922	2.06056	20.1368	32.7823	26.4595	2.3187	2.73729	2.528	10.7495	10.0091	10.3793
Mycth_2070971	Protein of unknown function DUF814	72.1963	69.2141	70.7052	66.9305	62.1262	64.5284	79.0162	77.1964	78.1063	71.9314	79.5268	75.7291	70.8186	68.1714	69.495	27.2876	29.0889	28.1882	64.0624	58.7524	61.4074	60.129	59.2006	59.6648	18.3554	18.5127	18.4341	39.9292	39.9632	39.9462	52.7624	55.844	54.3032	47.7907	51.0582	49.4244
Mycth_2070984		205.478	205.123	205.301	204.681	220.258	212.469	134.328	143.71	139.019	190.891	178.723	184.807	121.033	183.015	152.024	84.2741	85.4724	84.8733	245.27	231.706	238.488	177.65	197.047	187.348	232.565	216.658	224.611	215.466	165.785	190.626	139.318	156.823	148.071	163.47	173.046	168.258
Mycth_2071028		8.68528	9.56777	9.12653	7.49	7.96728	7.72864	9.29487	11.2064	10.2507	12.6585	11.7835	12.221	9.37476	9.06544	9.2201	8.08491	7.69991	7.89241	9.71997	10.1858	9.95289	9.16727	11.7815	10.4744	6.11846	6.58426	6.35136	8.63823	8.67202	8.65512	14.8562	9.15868	12.0074	11.3849	11.8062	11.5956
Mycth_2071057	Cellulose-binding, family II, bacterial type	3.42194	2.66422	3.04308	2.29229	2.8829	2.58759	5.11605	4.74734	4.9317	4.81366	3.79677	4.30522	4.36436	4.03534	4.19985	2.5884	2.20741	2.39791	1.79143	1.52638	1.65891	1.77905	1.91856	1.8488	1.23979	1.34318	1.29149	2.33178	2.11647	2.22413	2.21294	1.63277	1.92285	1.44127	2.22584	1.83356
Mycth_2071098		17.5327	16.5971	17.0649	15.454	14.8402	15.1471	11.1486	10.5538	10.8512	12.5866	12.1252	12.3559	9.62449	13.415	11.5197	3.03075	3.36674	3.19875	10.5562	11.1173	10.8368	11.6167	13.6813	12.649	9.26097	8.09381	8.67739	5.56487	5.63003	5.59745	16.8423	19.7022	18.2723	18.8309	16.358	17.5944
Mycth_2071169	Histone H4	2814.56	2399.48	2607.02	6436.77	5047.69	5742.23	3255.88	3372.54	3314.21	4563.39	4446.7	4505.04	2329.11	3154.89	2742	3948.32	3922.46	3935.39	2009.98	1746.62	1878.3	3898.01	4436.08	4167.05	2748.37	2630.45	2689.41	2277.35	2354.61	2315.98	3405.16	4225.92	3815.54	1522.44	1386.11	1454.27
Mycth_2071198		9.07717	7.02416	8.05067	14.5837	14.1229	14.3533	4.99618	7.02599	6.01109	6.94984	8.32906	7.63945	7.62788	8.3197	7.97379	2.91227	2.24884	2.58055	10.9156	10.999	10.9573	18.9727	21.8129	20.3928	6.39731	6.10642	6.25187	10.7065	14.4237	12.5651	11.5541	7.72681	9.64048	7.9775	10.5231	9.25031
Mycth_2071219		6.774	5.22645	6.00023	7.22797	8.03524	7.63161	2.93909	2.13009	2.53459	3.60708	3.72888	3.66798	2.12805	2.48479	2.30642	0.890827	1.15222	1.02152	9.65861	8.08398	8.8713	8.9306	7.29052	8.11056	4.63927	2.83949	3.73938	10.0541	7.16373	8.60894	5.69302	5.14661	5.41981	5.90003	9.51255	7.70629
Mycth_2071270		10.766	11.7065	11.2362	10.7723	9.71657	10.2444	10.4562	8.19329	9.32475	12.6122	12.6953	12.6537	9.6048	9.68238	9.64359	6.14644	5.682	5.91422	7.60096	8.74156	8.17126	13.1816	10.0544	11.618	6.68464	6.39914	6.54189	12.8068	10.1996	11.5032	7.66507	4.2658	5.96543	5.4453	5.91757	5.68144
Mycth_2071285		2967.73	2978.95	2973.34	3777.75	3680.45	3729.1	3218.27	4100.94	3659.61	3076.61	3877.47	3477.04	3665.28	3031.84	3348.56	3743.51	3941.36	3842.44	1164.43	1101.23	1132.83	2002.12	2159.27	2080.7	3178.38	7819.65	5499.01	1575.63	2162.22	1868.93	3625	1968.59	2796.8	2513.04	2152.57	2332.8
Mycth_2071301	Xylose isomerase-like, TIM barrel	45.3163	49.8108	47.5635	32.0029	35.8233	33.9131	48.0793	44.7176	46.3985	46.6473	53.0227	49.835	47.0242	47.9852	47.5047	25.0267	22.8405	23.9336	25.083	27.3281	26.2056	31.0224	31.0423	31.0324	25.7114	25.3591	25.5353	37.0604	45.7354	41.3979	29.5012	33.0203	31.2607	28.3118	30.5419	29.4269
Mycth_2071385		30.19	23.3353	26.7626	30.8496	31.7126	31.2811	20.9563	23.239	22.0977	23.8195	28.9443	26.3819	29.2947	20.0683	24.6815	9.4388	9.25628	9.34754	83.1336	79.7589	81.4463	28.2067	25.9941	27.1004	20.196	21.7528	20.9744	28.9294	39.1144	34.0219	25.1388	28.433	26.7859	46.4882	43.6972	45.0927
Mycth_2071402		13.6741	16.2287	14.9514	25.0345	16.6626	20.8485	6.56969	5.5484	6.05905	9.34311	9.82357	9.58334	4.71489	10.0146	7.36476	1.8593	2.58986	2.22458	12.3919	10.9022	11.6471	18.9365	19.263	19.0997	7.40951	8.25316	7.83133	6.97595	8.79924	7.88759	7.78371	10.3562	9.06994	5.9346	5.51673	5.72566
Mycth_2071423	Tetratricopeptide region	87.9818	102.202	95.0918	71.8236	85.6635	78.7436	117.67	108.21	112.94	95.5939	101.473	98.5335	101.035	106.97	104.002	47.2959	43.6783	45.4871	78.3562	96.1961	87.2761	96.234	85.6237	90.9289	76.0406	71.7155	73.8781	120.196	114.371	117.283	86.5557	76.9445	81.7501	84.9046	99.5071	92.2059
Mycth_2071504		3775.23	3597.97	3686.6	3225.41	3938.55	3581.98	5810.55	6784.67	6297.61	4280.67	8138.3	6209.48	4324.22	3961.78	4143	2667.38	3854.89	3261.14	1769.38	1561.4	1665.39	1868.12	2198.74	2033.43	3543.59	10871.7	7207.64	1498.06	2004.87	1751.46	2936.42	1165.34	2050.88	2181.82	2046.66	2114.24
Mycth_2071510		136.004	106.21	121.107	111.876	97.9136	104.895	87.5037	84.772	86.1378	112.146	93.4368	102.791	75.6072	118.377	96.9923	74.436	73.6295	74.0327	80.4827	83.8129	82.1478	115.646	103.493	109.569	353.565	337.635	345.6	121.77	113.162	117.466	256.813	237.933	247.373	272.491	254.45	263.471
Mycth_2071514		3907.38	3796.52	3851.95	3352.59	4201.81	3777.2	6408.63	7402.6	6905.61	4677.52	9205.95	6941.73	4988.78	4635.56	4812.17	2929.33	4206.62	3567.97	1986.15	1594.36	1790.26	2085.1	2361.12	2223.11	3337.85	10442.2	6890.03	1614.44	2095.42	1854.93	3202.99	1185.73	2194.36	2363.47	2145.86	2254.66
Mycth_2071531		29.4046	27.5897	28.4972	21.3502	17.3843	19.3672	6.32984	8.18213	7.25598	14.4646	12.8835	13.674	5.16506	12.8515	9.00829	0.733254	0.486365	0.609809	29.4234	24.7394	27.0814	18.7929	19.4902	19.1416	31.6376	29.528	30.5828	32.7425	38.4069	35.5747	33.3529	43.9315	38.6422	30.1006	31.2799	30.6902
Mycth_2071561		2450.17	2385.8	2417.98	2069.46	2568.65	2319.06	4181.94	4820.1	4501.02	3091.63	5807.34	4449.48	3050.41	2962.68	3006.55	1954.64	2786.39	2370.52	1146.39	968.226	1057.31	1257.12	1382.14	1319.63	1411.44	4113.56	2762.5	930.057	1248.47	1089.26	1908.44	734.465	1321.45	1477.85	1227.69	1352.77
Mycth_2071579		13.2176	12.3397	12.7787	14.7306	16.537	15.6338	22.3185	18.5284	20.4235	15.6871	14.2316	14.9594	17.6938	14.7889	16.2413	11.3796	10.6783	11.029	9.83066	11.0585	10.4446	16.6798	15.9159	16.2979	8.4021	9.39043	8.89627	11.8124	12.5237	12.1681	16.3558	9.9791	13.1675	17.6751	16.7215	17.1983
Mycth_2071628	Hypothetical protein	0.209698	0.0475441	0.128621	0	0.0448002	0.0224001	0.0491605	0	0.0245802	0.0959148	0.0429665	0.0694407	0.0424397	0.044428	0.0434338	0.046191	0.0919151	0.0690531	1.54664	1.65249	1.59957	0.0819589	0.29079	0.186374	0.627534	0.981554	0.804544	6.4109	3.9707	5.1908	3.42253	6.39783	4.91018	17.0656	18.7508	17.9082
Mycth_2071661	Fungal transcriptional regulatory protein, N-terminal	0.902967	1.39435	1.14866	0.495113	0.646514	0.570813	1.21291	1.39852	1.30571	1.27252	0.780065	1.02629	1.12612	0.930689	1.0284	0.172022	0.342304	0.257163	1.25141	1.501	1.37621	0.34338	0.6575	0.50044	0.949416	1.1931	1.07126	0.655908	0.854651	0.75528	3.74413	2.18196	2.96305	0.10295	0.175277	0.139114
Mycth_2071684	RNA-dependent RNA polymerase, eukaryotic-type	0.0777727	0.0141065	0.0459396	0.0450809	0.0398771	0.042479	0.0291721	0.0262165	0.0276943	0.0426874	0.0127483	0.0277178	0.037776	0.0131819	0.025479	0	0	0	0.0437041	0.0239171	0.0338106	0.0851112	0.160231	0.122671	0.0930957	0.226512	0.159804	0.0522564	0.0633398	0.0577981	0.558512	0.426346	0.492429	0.109361	0.0670291	0.0881951
Mycth_2071736		40.8776	34.5896	37.7336	23.6536	27.8889	25.7713	34.8529	34.295	34.5739	30.5221	31.0599	30.791	36.022	31.8844	33.9532	15.1679	16.1578	15.6628	27.5174	30.3049	28.9112	26.1524	30.6563	28.4043	19.9937	18.6657	19.3297	40.2797	55.7586	48.0191	63.0687	52.4812	57.775	73.3691	75.2979	74.3335
Mycth_2071899	Nucleic acid-binding, OB-fold-like	5.68759	6.74262	6.2151	4.88416	5.33693	5.11055	6.5884	5.26301	5.9257	8.09347	7.7996	7.94653	4.6946	5.38709	5.04085	3.79942	3.51951	3.65947	7.57251	5.97316	6.77284	9.00803	7.59981	8.30392	2.85528	2.20403	2.52966	9.09182	9.3853	9.23856	5.67285	2.69287	4.18286	3.84202	3.95142	3.89672
Mycth_2071905	Metallophosphoesterase	19.6534	17.5617	18.6076	19.4212	21.68	20.5506	22.6156	23.5177	23.0667	26.4981	26.3725	26.4353	27.4789	27.8138	27.6463	18.5898	19.1997	18.8948	15.2264	14.6408	14.9336	20.2327	19.9758	20.1042	32.3541	29.3952	30.8747	17.3698	19.9293	18.6496	26.4686	19.4068	22.9377	16.8661	16.2373	16.5517
Mycth_2071908	Heterokaryon incompatibility	13.1117	13.6026	13.3571	4.7741	4.96575	4.86992	4.19158	5.18995	4.69077	5.88362	6.10577	5.99469	3.77937	4.92449	4.35193	4.66043	4.37564	4.51804	26.2696	28.8285	27.5491	12.7532	10.0946	11.4239	10.0075	10.3063	10.1569	5.67303	7.05828	6.36566	5.45128	4.78081	5.11605	11.5232	8.97112	10.2472
Mycth_2071953		3434.66	3200.89	3317.77	2922.52	3714.72	3318.62	6237.32	7232.5	6734.91	4535.36	8444.3	6489.83	4473.43	4199.09	4336.26	2214.18	3476.06	2845.12	2024.75	1652.93	1838.84	2215.79	2440.63	2328.21	2109.69	6701.55	4405.62	1616.6	2233.66	1925.13	3185.63	1192.33	2188.98	2369	2199.97	2284.48
Mycth_2071955	Hypothetical protein	0.037707	0.10259	0.0701485	0.18214	0.193339	0.18774	0.212156	0.0953304	0.153743	0.103482	0.463563	0.283523	0.244202	0.191732	0.217967	0.0996704	0	0.0498352	0.344327	0.434845	0.389586	0.972675	0.866496	0.919585	0.188067	0.274553	0.23131	2.88828	3.53158	3.20993	1.41548	0.565986	0.990731	0.662778	0.704126	0.683452
Mycth_2071996	Hypothetical protein	18.2197	13.5641	15.8919	17.2515	14.0982	15.6748	4.08008	5.1181	4.59909	6.55079	6.83486	6.69282	4.623	10.7546	7.68882	2.79535	1.90712	2.35124	14.5173	17.4224	15.9698	15.0924	10.9178	13.0051	24.9561	23.1004	24.0282	17.48	19.1203	18.3001	18.1232	15.499	16.8111	19.2468	19.5309	19.3888
Mycth_2072063	Major facilitator superfamily	3.76937	4.88877	4.32907	5.32524	5.02227	5.17375	5.39704	5.02101	5.20903	5.93235	4.98279	5.45757	4.88888	4.08747	4.48818	3.53545	2.66483	3.10014	2.6762	2.80446	2.74033	4.46721	3.95037	4.20879	6.46885	7.04059	6.75472	3.48585	4.6213	4.05357	5.29211	6.55985	5.92598	4.75892	3.2312	3.99506
Mycth_2072093	Peptidase A1	0.48637	0.404334	0.445352	0.548187	0.311727	0.429957	0.190037	0.478192	0.334114	0.630312	0.564717	0.597515	0.557792	0.412182	0.484987	0.642808	0.284248	0.463528	0.427054	0.342768	0.384911	0.316824	0.481752	0.399288	0.0404303	0.0843185	0.0623744	0.163399	0.165046	0.164223	0.330757	0.026451	0.178604	0.0854896	0.0291099	0.0572997
Mycth_2072228		0	0	0	0	0	0	0	0	0	0	0	0	0	0	0	0	0	0	0	0	0	0	0	0	0	0	0	0	0	0	0	0	0	0	0	0
Mycth_2072383	Glycoside Hydrolase Family 43 protein	3.29357	6.03884	4.6662	1.93678	1.7744	1.85559	3.75992	4.67626	4.21809	3.96264	3.84367	3.90316	4.63699	2.51813	3.57756	2.33418	2.69898	2.51658	29.0446	25.3489	27.1968	1.48315	1.73043	1.60679	40.0318	40.5893	40.3106	3.03083	1.9243	2.47757	25.7674	23.2465	24.5069	18.2483	22.8064	20.5274
Mycth_2072388	Beta-lactamase	102.443	92.1715	97.3071	85.5813	79.5472	82.5642	69.401	70.0662	69.7336	82.6425	91.6306	87.1365	56.016	65.0839	60.55	6.77856	5.63997	6.20927	72.3385	67.7256	70.032	77.5459	82.3526	79.9492	60.6759	59.9948	60.3353	56.1362	62.6563	59.3962	63.1862	47.2423	55.2142	57.1587	52.5082	54.8335
Mycth_2072459	Zinc finger, CCHC-type	0	0	0	0	0	0	0	0	0	0	0	0	0	0	0	0	0	0	0	0	0	0	0	0	0	0	0	0	0	0	0	0	0	0	0	0
Mycth_2072527		0	0	0	0	0	0	0	0	0	0	0	0	0	0	0	0	0	0	0	0	0	0	0	0	0	0	0	0	0	0	0	0	0	0	0	0
Mycth_2072543	Glycosyltransferase Family 90 protein	18.6259	16.5582	17.592	17.9547	20.0754	19.0151	21.3774	21.6582	21.5178	30.1686	22.6554	26.412	23.6521	28.7107	26.1814	6.35912	5.71758	6.03835	10.0962	11.2233	10.6598	13.1052	14.1274	13.6163	15.6836	15.7163	15.7	14.2597	17.5672	15.9134	24.8437	12.7159	18.7798	11.6581	13.7005	12.6793
Mycth_2072733	DNA/RNA helicase, ATP-dependent, DEAH-box type, conserved site	26.9579	25.1693	26.0636	19.0937	21.0312	20.0625	22.8651	22.0162	22.4407	23.7256	21.5978	22.6617	20.0763	18.8029	19.4396	11.209	10.7209	10.965	19.8936	18.426	19.1598	24.2394	26.1919	25.2156	5.89185	6.81332	6.35258	10.9138	14.2461	12.58	8.24973	6.17734	7.21354	9.60989	9.51763	9.56376
Mycth_2072958		42.3082	36.1929	39.2505	42.2827	41.7454	42.014	40.5566	42.4362	41.4964	43.9769	43.5659	43.7714	40.8601	45.7457	43.3029	28.9223	27.9922	28.4572	38.7104	37.7373	38.2238	40.4107	41.0768	40.7437	40.5367	40.2142	40.3755	35.89	34.3993	35.1446	37.0416	25.8756	31.4586	40.2847	38.2619	39.2733
Mycth_2073127	Preprotein translocase Sec, Sec61-beta subunit	145.819	111.364	128.592	149.029	148.973	149.001	105.434	116.603	111.019	133.143	134.833	133.988	102.78	133.24	118.01	122.443	133.118	127.78	103.815	92.2573	98.036	132.068	136.572	134.32	72.5101	73.9002	73.2051	90.3533	92.3281	91.3407	102.579	95.0922	98.8358	159.836	144.811	152.323
Mycth_2073132	Leucine-rich repeat, typical subtype	58.1737	56.4293	57.3015	54.6238	56.1856	55.4047	60.7049	59.3689	60.0369	60.8021	59.5313	60.1667	52.2473	68.6109	60.4291	39.0609	39.2641	39.1625	66.569	74.5916	70.5803	80.2294	75.4317	77.8305	53.9264	48.66	51.2932	56.8329	61.7084	59.2706	68.4394	55.1579	61.7987	64.5417	59.1316	61.8367
Mycth_2073197	Ras GTPase	125.84	94.3141	110.077	93.1535	99.9929	96.5732	90.6925	89.0875	89.89	96.7052	84.8569	90.781	71.9097	109.535	90.7225	67.8647	69.2605	68.5626	106.661	111.626	109.143	113.873	124.674	119.273	86.0016	82.5079	84.2547	126.164	145.377	135.77	120.598	154.446	137.522	104.327	111.663	107.995
Mycth_2073265	Cyclin-like	100.269	110.798	105.533	197.808	216.651	207.23	189.145	186.193	187.669	118.304	139.918	129.111	243.89	110.422	177.156	389.381	391.009	390.195	119.637	142.247	130.942	111.123	111.281	111.202	79.9876	73.5612	76.7744	120.811	115.855	118.333	113.6	110.725	112.162	135.832	148.169	142
Mycth_2073485	Cation efflux protein	48.442	46.1559	47.2989	33.0177	36.635	34.8263	37.5994	35.2718	36.4356	40.8706	39.5604	40.2155	31.8778	41.8714	36.8746	29.0439	27.9635	28.5037	43.1952	43.3739	43.2845	50.0432	47.6288	48.836	33.4498	33.386	33.4179	49.4555	50.586	50.0207	48.9295	41.0205	44.975	35.5039	37.9224	36.7131
Mycth_2073591	Serine/threonine-specific protein phosphatase and bis(5-nucleosyl)-tetraphosphatase	170.552	156.187	163.369	123.165	121.461	122.313	133.021	133.003	133.012	139.713	137.478	138.596	104.533	137.468	121	90.6643	91.1538	90.909	96.6483	94.9755	95.8119	96.1308	104.621	100.376	73.3393	67.1249	70.2321	98.3852	109.214	103.8	95.0392	129.449	112.244	106.381	102.237	104.309
Mycth_2073656	Ubiquitin-conjugating enzyme, E2	186.631	143.556	165.094	178.086	178.013	178.049	162.671	166.436	164.554	119.38	123.38	121.38	193.962	133.037	163.499	192.007	197.45	194.729	228.478	216.612	222.545	220.324	265.834	243.079	93.3019	99.9612	96.6316	120.447	108.016	114.232	118.972	123.865	121.419	149.721	159.532	154.626
Mycth_2074077		47.2823	32.5169	39.8996	23.8031	20.9522	22.3777	36.3439	36.3559	36.3499	40.2666	30.5259	35.3962	32.0116	32.6915	32.3516	17.5272	18.2601	17.8936	69.8869	66.9385	68.4127	30.2249	34.0171	32.121	140.741	139.118	139.93	73.2692	52.4435	62.8563	183.527	121.83	152.679	213.234	203.884	208.559
Mycth_2074154		41.1648	40.1684	40.6666	29.699	32.9681	31.3336	42.8331	40.5949	41.714	41.5435	36.939	39.2413	38.43	45.2843	41.8572	59.2645	59.4969	59.3807	41.6773	47.5634	44.6204	51.6084	54.4175	53.013	21.0051	20.9976	21.0014	74.7861	79.7091	77.2476	40.6992	33.3398	37.0195	42.5135	48.6879	45.6007
Mycth_2074176	Calcium-binding EF-hand	250.672	231.849	241.26	304.27	304.981	304.626	217.391	222.51	219.95	183.154	194.873	189.014	232.211	187.873	210.042	209.254	205.126	207.19	204.175	190.24	197.208	299.286	342.021	320.654	133.069	129.988	131.528	150.224	147.223	148.723	184.709	177.034	180.871	160.238	174.642	167.44
Mycth_2074210	Sulphate-modifying factor-like	139.843	94.2554	117.049	79.0401	77.5188	78.2795	95.0995	93.4473	94.2734	125.237	94.6765	109.957	70.9766	124.471	97.7241	81.212	81.9806	81.5963	92.575	111.723	102.149	67.9338	70.2813	69.1075	176.066	175.76	175.913	235.254	220.646	227.95	211.98	186.614	199.297	308.147	332.114	320.13
Mycth_2074326	Zinc finger, RING-type	46.9197	44.9186	45.9192	41.4916	43.6111	42.5514	45.3817	44.2741	44.8279	40.7678	39.0129	39.8903	42.5533	38.9455	40.7494	33.2926	31.7317	32.5121	39.8326	41.6121	40.7224	47.7858	50.1944	48.9901	59.3673	57.3324	58.3498	36.3864	40.8925	38.6394	72.8054	70.1827	71.4941	64.1818	63.3834	63.7826
Mycth_2074408	WW/Rsp5/WWP	209.76	186.524	198.142	187.325	175.052	181.188	98.972	97.5595	98.2658	112.726	126.13	119.428	109.106	133.604	121.355	109.353	108.074	108.713	141.831	135.649	138.74	149.367	172.958	161.163	107.542	120.417	113.979	138.008	168.809	153.408	163.557	194.664	179.11	158.046	159.901	158.973
Mycth_2074571	WD40 repeat	34.8665	33.7962	34.3314	31.261	34.6879	32.9745	45.2473	42.7306	43.989	41.5963	41.1327	41.3645	45.8366	40.0598	42.9482	34.2516	32.9313	33.5915	23.8595	28.4406	26.1501	40.7861	40.2437	40.5149	18.1106	18.318	18.2143	27.054	21.2915	24.1727	22.0017	14.3038	18.1528	21.0832	21.0476	21.0654
Mycth_2074663	Regulator of G protein signalling	84.0535	76.627	80.3402	95.2315	106.595	100.913	85.0496	86.6577	85.8536	89.0955	84.638	86.8667	71.2668	86.0512	78.659	78.7756	80.2544	79.515	137.173	139.31	138.242	122.051	117.743	119.897	69.6883	69.1563	69.4223	114.134	100.961	107.548	106.294	96.2372	101.266	131.471	139.151	135.311
Mycth_2074790	Hypoxia induced protein conserved region	76.4664	186.596	131.531	751.041	707.212	729.127	605.406	607.246	606.326	323.382	313.076	318.229	1055.32	256.611	655.967	605.528	600.196	602.862	1686.06	1670.18	1678.12	557.612	410.213	483.912	2461.93	2479.31	2470.62	240.088	89.1402	164.614	350.882	449.35	400.116	337.044	362.899	349.971
Mycth_2074876	Ubiquitin-conjugating enzyme, E2	97.7865	71.4889	84.6377	91.5809	90.005	90.7929	56.5892	58.4162	57.5027	56.9552	65.9785	61.4668	52.6294	71.4664	62.0479	19.2343	20.5003	19.8673	60.8324	57.3849	59.1087	69.2853	77.2495	73.2674	39.6142	38.1354	38.8748	59.1939	84.7053	71.9496	65.4505	65.3781	65.4143	86.7073	85.0085	85.8579
Mycth_2074905	Glucose-6-phosphate dehydrogenase	253.493	229.326	241.41	252.559	232.127	242.343	249.803	249.28	249.541	185.722	201.259	193.491	232.495	183.986	208.24	156.218	162.626	159.422	136.549	129.908	133.228	114.152	127.076	120.614	219.108	226.378	222.743	117.82	131.324	124.572	199.73	244.403	222.067	255.329	233.122	244.226
Mycth_2075102	Protein synthesis factor, GTP-binding	169.448	172.973	171.211	106.052	110.215	108.133	206.061	210.05	208.056	198.008	191.763	194.886	178.068	184.969	181.519	116.85	120.298	118.574	112.458	105.248	108.853	105.896	119.56	112.728	118.667	115.298	116.983	82.3828	72.0052	77.194	102.25	135.944	119.097	125.827	124.931	125.379
Mycth_2075489	Ribosomal protein L5	617.69	674.563	646.127	704.325	616.809	660.567	750.457	779.275	764.866	879.025	908.747	893.886	764.912	849.78	807.346	782.483	748.281	765.382	355.513	306.513	331.013	591.921	638.355	615.138	336.009	325.367	330.688	221.551	259.895	240.723	377.156	480.535	428.845	521.95	469.787	495.869
Mycth_2075498	Thioredoxin domain	157.533	158.2	157.867	205.478	187.789	196.633	150.18	161.74	155.96	144.799	159.299	152.049	153.609	184.272	168.941	362.252	356.959	359.606	98.7803	82.596	90.6881	92.0609	114.738	103.399	76.402	77.7767	77.0893	61.0342	61.9807	61.5075	65.0387	64.9863	65.0125	78.6541	68.3636	73.5089
Mycth_2075565	Ribosome recycling factor	41.5563	42.9576	42.257	56.3077	50.0713	53.1895	56.8022	53.9409	55.3716	62.7011	61.9125	62.3068	58.0173	52.8636	55.4405	76.1005	70.4288	73.2647	23.0061	19.3252	21.1657	58.0513	55.8126	56.932	25.7766	24.9556	25.3661	21.1487	19.647	20.3979	33.1941	26.6031	29.8986	34.9744	29.4354	32.2049
Mycth_2075738	Aminotransferase, class V/Cysteine desulphurase	13.5053	38.6579	26.0816	3.53364	3.41427	3.47395	4.14233	4.38656	4.26445	3.86079	5.69583	4.77831	4.82878	2.98055	3.90466	2.08241	1.82523	1.95382	30.2781	33.4638	31.871	8.24759	6.35412	7.30086	42.2959	43.2559	42.7759	4.17801	4.42253	4.30027	7.32449	8.20782	7.76616	3.04643	3.03117	3.0388
Mycth_2075799	Aspartyl-tRNA synthetase, class IIb	16.423	20.7921	18.6075	20.2449	22.5862	21.4156	25.0103	27.588	26.2991	23.1763	22.7385	22.9574	24.6756	22.1758	23.4257	69.7271	72.35	71.0385	10.444	11.3804	10.9122	21.4816	20.5615	21.0215	14.045	12.5729	13.309	10.3727	8.43531	9.40401	12.2228	11.2037	11.7132	13.194	9.54628	11.3701
Mycth_2075999	DAHP synthetase I/KDSA	85.094	106.074	95.5842	80.7569	77.9775	79.3672	104.082	109.805	106.943	91.2805	88.6862	89.9833	99.4308	98.6254	99.0281	81.1729	82.8498	82.0114	59.1554	51.65	55.4027	57.9551	55.2667	56.6109	179.522	183.008	181.265	41.6696	37.56	39.6148	88.2747	127.992	108.134	87.2568	71.3764	79.3166
Mycth_2076088	6,7-dimethyl-8-ribityllumazine synthase	147.134	133.294	140.214	117.318	119.253	118.286	156.232	154.201	155.216	166.533	161.468	164.001	144.942	139.303	142.123	126.562	124.357	125.459	160.956	159.898	160.427	111.492	109.69	110.591	122.76	120.908	121.834	151.393	135.79	143.591	135.895	143.992	139.943	145.682	149.261	147.471
Mycth_2076157	SFT2-like	81.7121	67.2363	74.4742	75.0007	71.2599	73.1303	55.8635	57.0161	56.4398	50.9655	59.2705	55.118	51.9406	60.2373	56.089	24.0629	23.9413	24.0021	96.6854	93.5043	95.0949	65.1256	72.1935	68.6595	92.4064	98.4033	95.4049	60.8244	60.617	60.7207	74.4677	95.9116	85.1896	108.756	113.033	110.894
Mycth_2076293		55.387	48.3395	51.8633	21.5298	22.8011	22.1654	25.5187	24.4323	24.9755	26.4653	29.3247	27.895	21.219	22.0745	21.6467	17.6362	17.1707	17.4034	65.8339	69.3044	67.5691	50.4871	46.5459	48.5165	35.4666	38.4507	36.9587	33.4511	31.9539	32.7025	43.2638	46.127	44.6954	19.5499	19.6917	19.6208
Mycth_2076503	AAA ATPase, conserved site	114.928	128.893	121.911	108.981	112.02	110.501	114.587	120.692	117.64	116.576	114.464	115.52	111.218	121.635	116.426	85.7918	85.4128	85.6023	77.3339	80.278	78.806	95.8595	96.1607	96.0101	63.186	59.9513	61.5687	61.5889	60.5036	61.0462	72.3839	83.6745	78.0292	64.6432	75.5323	70.0878
Mycth_2076551		24.6145	26.6818	25.6481	23.4759	21.1499	22.3129	12.6361	12.4536	12.5449	17.9562	17.0815	17.5188	14.7994	24.933	19.8662	17.1761	15.7898	16.483	9.90709	8.01163	8.95936	13.6582	19.2911	16.4746	26.9282	22.8936	24.9109	6.12661	5.85303	5.98982	15.945	10.6408	13.2929	60.0027	56.0359	58.0193
Mycth_2076744		83.025	61.0404	72.0327	51.563	60.7769	56.17	49.7607	52.2249	50.9928	62.1156	60.1323	61.1239	53.7196	67.1473	60.4334	65.0141	65.8257	65.4199	89.9106	85.5428	87.7267	39.6186	32.5278	36.0732	56.3856	49.8993	53.1424	49.7123	38.0281	43.8702	32.9592	31.6381	32.2987	44.2063	48.2771	46.2417
Mycth_2076770	Thioredoxin-like fold	146.708	113.841	130.275	289.377	225.156	257.267	108.202	124.141	116.172	116.917	119.06	117.988	154.663	139.992	147.327	184.935	203.936	194.435	124.38	108.593	116.487	189.585	197.272	193.428	123.36	125.39	124.375	107.687	143.965	125.826	153.216	188.355	170.785	146.896	149.239	148.068
Mycth_2076935		8.51733	10.5265	9.52192	7.79066	8.77484	8.28275	9.47433	7.99367	8.734	9.01636	8.49165	8.754	7.97899	9.13833	8.55866	9.40115	7.86391	8.63253	10.1571	11.3941	10.7756	11.1501	10.2911	10.7206	16.6431	16.1871	16.4151	13.5011	10.6357	12.0684	24.5669	14.0408	19.3039	19.9854	21.318	20.6517
Mycth_2076976	Sugar transporter, conserved site	60.6925	53.9516	57.322	64.1756	58.9024	61.539	20.2437	20.0379	20.1408	28.0143	23.3296	25.672	26.0145	35.1785	30.5965	291.074	295.551	293.312	83.1203	83.9334	83.5269	299.095	403.219	351.157	142.157	142.975	142.566	574.775	561.48	568.128	266.947	281.025	273.986	317.979	318.156	318.068
Mycth_2077028	Maf1 regulator	52.0901	41.5474	46.8188	28.7455	34.1839	31.4647	35.6864	34.1476	34.917	38.5388	33.1887	35.8638	29.1487	38.2967	33.7227	34.6737	37.7959	36.2348	53.263	56.6012	54.9321	48.0181	48.9643	48.4912	64.3042	62.0351	63.1696	71.987	71.2197	71.6034	85.1656	97.7517	91.4587	106.697	112.944	109.821
Mycth_2077114		49.2449	48.5116	48.8782	39.0202	36.4289	37.7245	41.6721	40.4183	41.0452	42.5193	47.4021	44.9607	45.3019	47.4522	46.377	18.3013	15.756	17.0286	66.7779	69.6213	68.1996	63.299	61.4542	62.3766	32.8361	31.1244	31.9802	66.0439	63.4836	64.7637	48.8905	33.1906	41.0405	58.392	58.9869	58.6894
Mycth_2077534		28.0247	28.4266	28.2256	24.873	26.7026	25.7878	30.614	31.6542	31.1341	26.0535	25.2095	25.6315	26.1915	29.4322	27.8119	17.9816	19.7454	18.8635	18.9538	23.4726	21.2132	20.1	20.8915	20.4957	14.838	15.8788	15.3584	16.6869	21.9756	19.3312	36.5758	22.4527	29.5142	33.114	39.11	36.112
Mycth_2077546		18.4825	16.18	17.3313	12.8383	12.6356	12.737	13.7221	14.7261	14.2241	14.2527	16.6753	15.464	13.6021	12.1681	12.8851	12.5164	13.6048	13.0606	20.3861	22.2656	21.3259	13.6356	13.4594	13.5475	109.706	109.154	109.43	16.3803	13.2861	14.8332	77.2341	59.1931	68.2136	58.6802	60.7113	59.6957
Mycth_2077636	Tyrosine protein kinase, active site	11.537	8.27302	9.90499	10.4977	10.5469	10.5223	7.92529	8.59201	8.25865	8.22222	8.19116	8.20669	8.03642	7.90132	7.96887	4.90529	6.58572	5.7455	9.9886	7.58057	8.78458	9.90961	9.19509	9.55235	11.1069	11.4423	11.2746	6.85046	7.1016	6.97603	20.034	20.0924	20.0632	17.3075	17.3429	17.3252
Mycth_2077803	Ras GTPase	102.228	63.7754	83.0016	115.342	108.833	112.087	113.623	121.744	117.683	99.2264	90.1789	94.7026	130.278	119.145	124.711	54.2332	56.8362	55.5347	75.6633	71.7276	73.6954	83.1484	85.9087	84.5286	84.585	81.2063	82.8957	129.748	137.067	133.408	133.435	115.101	124.268	128.391	121.339	124.865
Mycth_2077843	Conserved hypothetical protein CHP00730	63.0703	80.7959	71.9331	70.5273	68.3582	69.4428	76.7834	76.5971	76.6903	56.9724	64.6237	60.798	88.1327	40.6368	64.3848	54.7965	54.9048	54.8507	50.9096	45.5158	48.2127	51.5343	59.2064	55.3704	94.4366	99.6636	97.0501	16.9216	21.0117	18.9666	39.6331	53.9247	46.7789	29.8817	24.401	27.1414
Mycth_2077959	Ras GTPase	86.1012	75.0959	80.5986	56.6717	61.5093	59.0905	75.0122	73.5134	74.2628	60.7291	64.3161	62.5226	66.7719	64.1207	65.4463	45.1649	47.8833	46.5241	72.9216	81.403	77.1623	61.3669	67.1257	64.2463	34.8193	37.216	36.0177	55.0511	52.2762	53.6637	57.4719	60.3039	58.8879	71.9663	63.2089	67.5876
Mycth_2078031	Ribosomal protein L1	57.2362	46.2475	51.7419	73.5896	72.7116	73.1506	59.9909	62.0615	61.0262	57.8956	56.1139	57.0047	65.7225	52.633	59.1777	68.2615	67.8957	68.0786	35.4552	30.7719	33.1135	75.0298	70.3262	72.678	35.8696	34.2312	35.0504	31.7225	37.8153	34.7689	43.8336	42.9075	43.3706	42.7517	45.7265	44.2391
Mycth_2078041	Protein of unknown function DUF1665	23.6381	21.7819	22.71	28.064	21.5389	24.8014	20.2969	21.8006	21.0487	22.1884	25.2478	23.7181	25.2456	31.0141	28.1299	23.4622	23.8013	23.6318	14.2369	13.5388	13.8878	22.1508	23.6958	22.9233	31.2025	30.5126	30.8576	15.213	13.4914	14.3522	36.9147	25.8968	31.4057	31.6705	31.5682	31.6194
Mycth_2078128	Formyl transferase, N-terminal	34.6977	29.9609	32.3293	43.2424	43.6863	43.4643	46.2466	46.9212	46.5839	37.4293	41.8203	39.6248	50.5297	29.1235	39.8266	33.2904	34.8698	34.0801	19.1715	15.5458	17.3587	32.9108	34.7914	33.8511	23.106	23.7978	23.4519	17.0628	23.7743	20.4186	38.1929	51.174	44.6835	52.4616	43.3295	47.8956
Mycth_2078150	Signal recognition particle, SRP54 subunit, GTPase	134.252	79.9194	107.086	564.38	651.657	608.018	226.21	235.665	230.938	371.711	433.968	402.839	233.199	308.295	270.747	70.76	70.8442	70.8021	1014.42	781.3	897.861	114.125	118.686	116.405	319.333	334.142	326.738	50.5056	26.2772	38.3914	293.621	410.963	352.292	402.159	305.233	353.696
Mycth_2078193		93.0629	101.031	97.0471	106.269	103.967	105.118	49.5514	51.4035	50.4774	64.1704	70.1037	67.137	45.5254	71.7688	58.6471	77.1204	72.5576	74.839	129.652	125.138	127.395	107.677	125.908	116.792	32.2446	32.0498	32.1472	120.622	144.102	132.362	72.7229	40.1683	56.4456	92.1013	88.2533	90.1773
Mycth_2078222	Protein kinase-like	3.77457	3.72882	3.75169	32.4933	32.9474	32.7204	2.52825	2.84012	2.68419	2.898	2.15447	2.52623	4.80175	2.6276	3.71467	0.890827	0.945412	0.91812	4.68727	4.14563	4.41645	35.1428	27.987	31.5649	83.6413	81.1885	82.4149	33.695	36.45	35.0725	111.66	131.48	121.57	27.7704	27.4	27.5852
Mycth_2078660		37.9564	55.5917	46.7741	53.7322	57.4146	55.5734	102.038	93.7429	97.8905	88.2626	78.0554	83.159	104.349	73.1969	88.773	133.224	126.539	129.881	38.5332	49.683	44.1081	109.855	104.994	107.425	69.0226	66.4267	67.7247	55.6607	39.7125	47.6866	62.1756	39.5068	50.8412	50.6459	58.0538	54.3498
Mycth_2078767	Heat shock protein DnaJ	45.6665	38.7464	42.2064	42.0644	40.0961	41.0803	31.1209	33.8921	32.5065	29.0133	32.9167	30.965	43.4979	35.3756	39.4368	29.5772	28.1379	28.8575	47.6189	42.2733	44.9461	34.5893	36.4022	35.4957	106.436	101.068	103.752	31.5627	29.9132	30.7379	84.2725	52.279	68.2757	80.2299	73.1898	76.7098
Mycth_2079066		108.412	114.346	111.379	129.38	135.441	132.41	93.6099	95.8669	94.7384	109.765	103.518	106.642	80.6106	104.222	92.4164	145.307	149.235	147.271	118.625	127.685	123.155	115.467	122.362	118.915	89.5757	85.6848	87.6302	120.431	124.837	122.634	99.1622	108.368	103.765	97.5857	94.9118	96.2487
Mycth_2079097	cell wall glucanase	279.776	211.484	245.63	449.209	474.916	462.063	365.384	367.298	366.341	391.544	355.87	373.707	303.815	379.204	341.509	459.503	477.026	468.264	495.308	523.353	509.33	387.783	390.283	389.033	133.404	124.527	128.966	243.502	230.793	237.147	180.969	178.646	179.807	278.736	273.676	276.206
Mycth_2079474		272.45	321.184	296.817	96.2787	110.924	103.601	94.5921	94.108	94.35	199.961	191.172	195.566	68.1082	193.56	130.834	62.6316	63.113	62.8723	304.03	273.504	288.767	264.661	220.359	242.51	182.604	181.6	182.102	160.294	121.036	140.665	131.144	119.136	125.14	56.6805	50.9445	53.8125
Mycth_2079758		46.1726	49.8789	48.0257	28.8587	36.1004	32.4796	53.6558	55.2063	54.4311	55.283	52.3732	53.8281	51.6897	53.2034	52.4465	22.1618	22.676	22.4189	52.6457	56.7578	54.7018	52.8824	51.101	51.9917	43.1826	41.0756	42.1291	70.4467	66.9601	68.7034	77.1705	64.3944	70.7825	64.155	66.2322	65.1936
Mycth_2079764	3-oxo-5-alpha-steroid 4-dehydrogenase, C-terminal	17.3159	14.2688	15.7924	20.1792	20.2839	20.2316	14.6691	12.8781	13.7736	13.9793	14.6737	14.3265	14.1643	12.1842	13.1743	13.7831	12.8415	13.3123	12.0363	12.2352	12.1357	15.9388	17.3396	16.6392	14.2964	12.9326	13.6145	12.9107	15.9067	14.4087	25.716	25.3157	25.5159	25.398	26.9838	26.1909
Mycth_2079768	ATPase, F1 complex, delta/epsilon subunit	175.565	179.802	177.683	258.494	245.832	252.163	302.986	297.855	300.42	272.868	269.568	271.218	311.715	271.579	291.647	350.701	359.393	355.047	167.103	160.659	163.881	418.9	392.23	405.565	158.609	151.601	155.105	128.426	136.797	132.611	134.762	190.231	162.497	150.041	137.615	143.828
Mycth_2079774	ARF/SAR superfamily	286.177	264.144	275.16	455.126	420.366	437.746	260.368	269.761	265.065	277.431	268.99	273.21	264.878	313.215	289.046	336.604	353.74	345.172	227.082	202.398	214.74	354.975	375.402	365.189	142.549	146.443	144.496	136.915	130.393	133.654	174.365	178.508	176.437	194.322	167.562	180.942
Mycth_2079848	Sin3 associated polypeptide p18	32.5638	29.1708	30.8673	31.8829	32.4262	32.1546	45.9727	49.4771	47.7249	44.2278	48.6085	46.4181	53.2073	36.9532	45.0803	21.1062	22.1177	21.6119	22.594	21.9099	22.2519	29.0688	31.8361	30.4525	15.1879	14.0546	14.6213	13.2834	18.9897	16.1365	28.0703	20.9395	24.5049	23.9599	24.6188	24.2894
Mycth_2079850		611.944	508.158	560.051	957.041	813.24	885.14	497.165	542.218	519.692	497.408	519.608	508.508	577.144	594.603	585.873	669.992	683.287	676.64	485.169	381.823	433.496	678.051	700.487	689.269	301.642	308.858	305.25	285.086	415.522	350.304	402.52	458.874	430.697	413.821	366.572	390.197
Mycth_2079857	Gtr1/RagA G protein	55.1505	51.0638	53.1072	48.766	45.8063	47.2862	54.326	54.5292	54.4276	54.2452	55.1187	54.6819	57.8853	54.3239	56.1046	69.2235	69.725	69.4743	89.5934	90.6738	90.1336	54.3342	55.4953	54.9148	84.0524	84.6159	84.3342	91.08	79.4205	85.2502	127.607	121.972	124.789	105.474	109.159	107.316
Mycth_2079864	Mitochondrial import inner membrane translocase, subunit Tim17/22	62.9196	70.1613	66.5404	75.3129	77.0181	76.1655	82.473	86.5812	84.5271	88.645	81.9334	85.2892	76.0834	78.7256	77.4045	135.457	132.908	134.183	50.4859	44.0001	47.243	83.2095	91.9154	87.5624	84.5728	87.7778	86.1753	47.6607	39.0769	43.3688	84.0835	108.531	96.3071	76.5812	67.8203	72.2008
Mycth_2079868	Lipase, active site	39.0727	33.3226	36.1977	35.8039	34.8381	35.321	40.5125	45.3612	42.9368	38.6493	41.6856	40.1674	48.4036	37.0911	42.7473	13.3727	14.914	14.1434	53.6276	51.3144	52.471	31.591	33.8981	32.7446	18.9422	19.0913	19.0168	21.1783	23.2554	22.2169	20.3066	14.8343	17.5705	38.9612	31.9666	35.4639
Mycth_2079898	WD40 repeat	34.0398	27.8133	30.9266	28.8041	24.2642	26.5342	26.5877	24.9209	25.7543	30.4333	28.1983	29.3158	24.7286	31.8769	28.3027	20.15	19.514	19.832	20.0017	21.5796	20.7906	22.9887	23.9477	23.4682	22.772	23.619	23.1955	22.1349	23.6868	22.9108	26.3201	18.7952	22.5576	30.0445	30.487	30.2658
Mycth_2080003	RNA recognition motif, RNP-1	70.0956	78.5363	74.3159	48.7034	54.5699	51.6367	100.984	102.32	101.652	101.882	101.852	101.867	114.908	107.858	111.383	103.236	100.421	101.829	58.0446	61.766	59.9053	76.3133	77.1365	76.7249	81.6054	79.8408	80.7231	47.0981	41.7953	44.4467	65.5782	68.5064	67.0423	68.682	69.2065	68.9442
Mycth_2080045	Mitochondrial import translocase, subunit Tom22	63.6767	55.08	59.3783	74.9439	72.0497	73.4968	89.7343	91.429	90.5817	92.9223	82.0025	87.4624	89.4641	77.3701	83.4171	140.732	147.356	144.044	52.0755	43.2314	47.6535	83.171	97.9936	90.5823	104.191	101.492	102.841	42.142	40.021	41.0815	109.686	84.7091	97.1976	111.601	89.6339	100.617
Mycth_2080075	Aminotransferase, class I and II	87.126	104.047	95.5865	77.976	87.6271	82.8015	120.806	123.939	122.373	93.5655	87.6802	90.6229	115.624	86.342	100.983	89.7158	91.5841	90.6499	60.7526	66.1723	63.4625	87.1901	88.8118	88.0009	118.913	119.109	119.011	56.9488	50.327	53.6379	135.732	148.771	142.252	94.7904	87.6055	91.1979
Mycth_2080102	HEAT	93.6024	91.5521	92.5772	62.2809	64.119	63.1999	89.512	83.3326	86.4223	88.2761	89.6671	88.9716	69.6714	95.8214	82.7464	59.9921	59.5581	59.7751	55.2774	58.6182	56.9478	59.4663	58.9992	59.2328	76.4807	73.1718	74.8262	75.2422	62.6507	68.9464	84.7277	101.63	93.1787	68.1011	77.1846	72.6429
Mycth_2080506	Cysteine synthase/cystathionine beta-synthase P-phosphate-binding site	35.2287	43.1616	39.1952	115.939	110.539	113.239	55.4264	58.3718	56.8991	52.2621	58.4956	55.3789	69.3076	68.956	69.1318	299.635	282.485	291.06	31.3195	27.9382	29.6288	44.4408	40.4689	42.4548	41.1692	36.4232	38.7962	25.1411	26.5628	25.852	34.9197	31.0273	32.9735	37.3195	39.9996	38.6596
Mycth_2080603	Biotin/lipoyl attachment	158.977	173.624	166.301	181.109	206.539	193.824	229.477	233.232	231.354	209.932	195.172	202.552	184.06	203.362	193.711	314.226	320.498	317.362	129.466	118.431	123.948	294.325	275.786	285.055	163.002	151.596	157.299	118.066	115.367	116.716	118.002	151.688	134.845	138.072	140.949	139.51
Mycth_2080800	Proteasome/cyclosome, regulatory subunit	11.3845	12.6209	12.0027	13.1433	15.0009	14.0721	11.1009	11.059	11.08	12.3331	11.0264	11.6797	9.83571	11.0972	10.4664	31.6742	31.7045	31.6893	8.68705	10.3941	9.54059	10.4352	10.0692	10.2522	5.10796	5.2576	5.18278	9.40145	9.34874	9.3751	9.59885	7.94144	8.77015	7.71197	7.84405	7.77801
Mycth_2080826	SET	51.1044	59.434	55.2692	38.3998	37.5062	37.953	61.935	62.532	62.2335	59.9507	62.4595	61.2051	61.1752	58.0713	59.6232	38.2944	34.0961	36.1953	41.4456	43.6225	42.534	41.8498	39.9541	40.902	13.8836	13.8112	13.8474	12.2204	16.3423	14.2814	14.006	9.86334	11.9347	19.7213	25.2359	22.4786
Mycth_2080893	Sugar transporter, conserved site	33.9404	41.0008	37.4706	59.185	61.0749	60.13	51.9654	50.3289	51.1472	44.6882	45.4398	45.064	43.6993	43.0887	43.394	20.8889	20.1542	20.5215	31.6074	32.6531	32.1303	38.8508	44.9646	41.9077	11.3738	10.5055	10.9396	12.1436	14.5894	13.3665	10.6279	12.3325	11.4802	4.37269	7.29197	5.83233
Mycth_2081074	RNA recognition motif, RNP-1	44.9958	41.1601	43.078	33.6494	38.1642	35.9068	51.6969	51.4075	51.5522	50.6339	48.5124	49.5732	49.8002	45.3826	47.5914	27.1845	27.2316	27.2081	39.73	44.2935	42.0118	44.5909	44.6937	44.6423	43.2782	44.7896	44.0339	48.2417	42.9532	45.5975	51.584	48.882	50.233	47.3575	50.8407	49.0991
Mycth_2081200	Cytochrome b5	289.95	434.491	362.221	216.994	221.467	219.231	359.62	364.492	362.056	368.827	375.847	372.337	299.255	345.936	322.595	318.967	329.228	324.097	313.224	278.132	295.678	383.03	367.898	375.464	217.3	205.864	211.582	109.965	117.972	113.969	164.65	219.433	192.041	134.558	120.763	127.661
Mycth_2081249	Helicase, superfamily 1 and 2, ATP-binding	51.2657	62.9553	57.1105	33.7072	33.7849	33.7461	69.3937	72.2151	70.8044	65.6821	67.6174	66.6498	93.3827	56.5533	74.968	36.1858	37.8615	37.0237	63.3557	60.4946	61.9252	46.1502	43.3591	44.7547	149.851	142.565	146.208	34.3376	33.2174	33.7775	143.913	165.966	154.94	107.862	102.745	105.304
Mycth_2081294	GCN5-related N-acetyltransferase	50.3775	43.4467	46.9121	48.2476	48.9633	48.6054	41.9253	43.1405	42.5329	55.1794	61.7545	58.467	43.7006	56.5136	50.1071	24.025	23.7507	23.8879	37.6126	37.9934	37.803	38.9476	30.0144	34.481	56.4	59.3258	57.8629	37.4432	37.6667	37.555	71.8318	81.576	76.7039	87.394	84.9743	86.1842
Mycth_2081549	Conserved hypothetical protein CHP02453	30.1073	29.3396	29.7235	31.3986	32.5045	31.9516	20.6573	23.6073	22.1323	29.8684	28.9977	29.4331	15.2899	27.1631	21.2265	17.7619	15.3442	16.553	25.3518	27.3163	26.3341	34.7901	34.3781	34.5841	54.0588	53.2194	53.6391	25.6827	26.4391	26.0609	105.786	74.835	90.3105	83.6199	89.9864	86.8031
Mycth_2081554	Mitochondrial substrate carrier	105.122	101.977	103.55	124.259	119.62	121.94	143.997	152.258	148.128	121.478	119.358	120.418	162.284	116.151	139.218	165.234	164.724	164.979	73.1902	65.9598	69.575	130.36	134.976	132.668	89.2801	85.5769	87.4285	40.7042	49.7527	45.2285	69.3325	90.8672	80.0998	86.7166	72.8373	79.7769
Mycth_2081599	Yip1 domain	48.2129	39.8524	44.0327	41.8688	41.8469	41.8579	49.9589	48.5273	49.2431	42.2036	44.1289	43.1663	51.9689	46.5905	49.2797	30.8281	30.8379	30.833	41.1652	40.6979	40.9316	42.7379	43.5036	43.1207	38.1807	32.7389	35.4598	25.9464	26.4336	26.19	30.4336	28.3574	29.3955	33.1804	33.4333	33.3068
Mycth_2081821	GOLD	106.203	78.947	92.575	96.4893	93.5347	95.012	76.9176	79.3855	78.1516	81.0999	83.598	82.3489	63.666	88.7915	76.2288	54.2896	58.5734	56.4315	70.5525	63.628	67.0903	93.314	97.1688	95.2414	50.787	52.1475	51.4673	62.5084	67.2615	64.8849	87.2693	95.7778	91.5236	85.911	75.3742	80.6426
Mycth_2081891	Vacuolar (H+)-ATPase G subunit	213.147	174.722	193.935	191.037	186.872	188.954	161.103	163.104	162.104	169.836	155.001	162.418	137.468	200.31	168.889	94.6808	93.8791	94.28	152.259	141.092	146.675	153.536	162.007	157.772	75.431	73.0602	74.2456	126.528	157.085	141.806	149.522	189.366	169.444	155.508	149.698	152.603
Mycth_2081895	Hypothetical protein	8.50874	8.90862	8.70868	9.75725	8.27626	9.01675	5.18957	6.3544	5.77199	10.0619	10.0353	10.0486	5.88013	5.51074	5.69543	7.13131	8.49005	7.81068	4.13033	5.90343	5.01688	13.4645	8.71573	11.0901	10.6958	7.8432	9.2695	5.43825	9.01426	7.22625	6.60494	7.76506	7.185	3.21004	2.53388	2.87196
Mycth_2082040		35.8267	33.6708	34.7488	40.3278	36.9507	38.6393	21.9502	23.2332	22.5917	28.6697	26.219	27.4444	22.055	28.1026	25.0788	19.8223	21.7171	20.7697	36.9952	30.9434	33.9693	41.7283	50.1835	45.9559	21.0146	23.2659	22.1403	27.1743	30.1842	28.6793	34.8613	38.7845	36.8229	34.2407	34.4174	34.3291
Mycth_2082154	Mitochondrial ribosomal protein 10	139.598	126.306	132.952	199.852	194.552	197.202	163.785	183.886	173.836	170.444	160.726	165.585	172.815	160.802	166.809	202.819	221.737	212.278	139.813	124.439	132.126	208.236	225.823	217.029	74.0179	84.4774	79.2477	83.3877	104.394	93.891	103.739	119.68	111.709	115.348	116.015	115.681
Mycth_2082262	Glycosyltransferase Family 20 protein	105.081	93.428	99.2543	90.0011	95.0078	92.5044	102.703	100.452	101.578	97.9924	91.0819	94.5371	104.073	110.197	107.135	96.7592	94.8993	95.8293	129.35	126.539	127.945	90.5719	78.6514	84.6116	92.3194	92.6136	92.4665	48.8617	44.4972	46.6794	54.6285	47.0589	50.8437	91.3267	89.5166	90.4217
Mycth_2082283	Aldose 1-epimerase	69.0716	56.619	62.8453	51.3232	51.7686	51.5459	52.6132	50.4043	51.5088	53.2679	54.3518	53.8098	53.5756	66.001	59.7883	26.1505	26.3747	26.2626	108.396	109.193	108.795	118.613	124.714	121.664	46.4592	47.7411	47.1002	141.446	209.341	175.393	63.4447	62.589	63.0169	85.0884	101.65	93.3692
Mycth_2082522	CP2 transcription factor	154.609	123.609	139.109	24.527	28.5599	26.5434	49.2343	48.0898	48.6621	56.8192	48.6247	52.7219	49.9697	51.1028	50.5362	126.459	125.026	125.742	115.929	115.694	115.811	20.4484	22.2303	21.3394	366.829	349.462	358.145	145.009	54.3136	99.6612	184.767	157.894	171.33	190.336	152.954	171.645
Mycth_2082794		0.617286	0.879718	0.748502	0.511157	0.452153	0.481655	1.40579	1.41199	1.40889	2.17808	1.30094	1.73951	0.713882	3.58717	2.15052	0.0776984	0.0773056	0.077502	9.41538	11.1865	10.3009	0.827183	0.419263	0.623223	192.467	192.076	192.272	51.7268	21.2584	36.4926	239.926	230.89	235.408	328.788	303.058	315.923
Mycth_2082917	Biotin/lipoyl attachment	130.14	125.566	127.853	154.616	159.836	157.226	290.111	294.652	292.382	191.581	182.128	186.855	360.308	177.888	269.098	244.859	260.612	252.735	94.8069	89.9963	92.4016	227.582	218.437	223.01	158.339	153.865	156.102	61.3752	66.4481	63.9117	115.468	131.352	123.41	146.142	148.599	147.37
Mycth_2083273		101.731	95.7178	98.7242	119.42	100.205	109.813	81.4576	77.7682	79.6129	83.7103	93.1596	88.4349	72.5581	96.3282	84.4432	78.2901	69.3686	73.8293	99.5224	96.6922	98.1073	91.1406	102.505	96.8228	105.282	110.014	107.648	127.166	132.536	129.851	140.017	93.5457	116.782	133.415	147.201	140.308
Mycth_2083946	ATPase, P-type, K/Mg/Cd/Cu/Zn/Na/Ca/Na/H-transporter	19.0421	20.4708	19.7564	14.6681	16.143	15.4055	19.6599	19.4167	19.5383	13.6578	13.6156	13.6367	22.7184	11.3445	17.0314	15.7188	15.3953	15.5571	13.0025	16.809	14.9058	12.1057	15.5502	13.828	13.2522	12.1606	12.7064	25.6402	23.5355	24.5879	19.8555	11.106	15.4807	21.1897	23.8359	22.5128
Mycth_2084007	Phox-like	209.109	179.844	194.476	333.782	317.913	325.847	142.404	143.426	142.915	145.283	143.613	144.448	161.463	190.078	175.771	286.282	292.297	289.29	223.777	230.924	227.35	197.62	218.424	208.022	73.5984	69.7649	71.6816	250.678	285.049	267.863	177.191	166.431	171.811	208.274	213.022	210.648
Mycth_2084107		84.4031	92.847	88.6251	27.3174	27.1391	27.2283	25.3167	26.8829	26.0998	47.5745	40.2943	43.9344	16.7368	43.7722	30.2545	11.8937	13.017	12.4554	35.7822	30.4242	33.1032	17.6604	20.0419	18.8512	31.3955	31.1122	31.2538	32.2702	30.8403	31.5553	46.3826	60.322	53.3523	55.0465	60.0074	57.5269
Mycth_2084160	RNA recognition motif, RNP-1	64.7549	80.7117	72.7333	58.0401	56.6321	57.3361	63.4411	63.6752	63.5582	67.6134	69.3234	68.4684	67.0335	83.5723	75.3029	77.3119	73.2252	75.2685	59.4604	66.0417	62.751	92.585	95.2117	93.8983	105.007	106.482	105.744	74.8472	77.6314	76.2393	94.7751	127.898	111.336	87.536	87.2439	87.39
Mycth_2084256	AAA ATPase, conserved site	173.736	165.369	169.553	178.806	180.982	179.894	182.987	189.56	186.274	158.629	159.118	158.873	203.537	181.799	192.668	147.535	156.236	151.886	151.934	142.202	147.068	140.113	161.019	150.566	106.229	106.889	106.559	81.9697	77.268	79.6188	120.311	126.996	123.653	105.707	101.476	103.592
Mycth_2084292		6.61583	6.32251	6.46917	8.83118	8.35891	8.59505	6.83764	6.08493	6.46129	7.19092	5.80123	6.49608	6.01804	7.02343	6.52073	1.78636	1.77733	1.78185	8.7447	7.19198	7.96834	5.56075	6.98988	6.27531	4.0448	4.29177	4.16829	3.0113	2.57817	2.79474	6.3568	7.86914	7.11297	6.6521	6.84639	6.74924
Mycth_2084467	Helicase, superfamily 1 and 2, ATP-binding	9.11811	7.79603	8.45707	4.3779	5.30422	4.84106	11.6409	10.6467	11.1438	10.8787	10.3543	10.6165	10.5608	13.2667	11.9138	9.05027	8.93229	8.99128	7.13796	7.47467	7.30631	9.68223	11.0555	10.3688	11.3968	12.6269	12.0118	6.45874	6.95628	6.70751	9.83908	9.374	9.60654	12.474	11.5393	12.0066
Mycth_2084531	Mercuric reductase	185.535	169.676	177.606	256.276	226.693	241.484	410.283	416.178	413.23	228.037	247.716	237.876	793.264	206.774	500.019	202.469	204.981	203.725	184.051	169.034	176.543	138.964	155.826	147.395	119.462	120.834	120.148	70.9727	74.3514	72.6621	112.637	99.4316	106.034	113.506	122.497	118.001
Mycth_2084627	Mov34/MPN/PAD-1	119.548	121.226	120.387	124.175	121.976	123.076	122.867	124.843	123.855	120.963	119.407	120.185	114.1	136.425	125.262	105.505	106.097	105.801	118.516	102.139	110.327	117.594	123.584	120.589	60.3826	55.519	57.9508	64.6686	70.3686	67.5186	77.1136	87.9711	82.5424	75.6552	79.1557	77.4055
Mycth_2084695		476.772	934.918	705.845	569.519	550.632	560.076	332.921	318.762	325.841	546.299	594.388	570.343	339.825	534.573	437.199	2475.16	2599.68	2537.42	1481.18	1284.7	1382.94	404.169	330.551	367.36	1173.4	1177.87	1175.63	673.644	271.959	472.802	403.332	449.267	426.3	231.848	224.74	228.294
Mycth_2084736	Amine oxidase	278.761	242.138	260.449	257.584	273.729	265.657	422.465	417.854	420.159	521.306	488.273	504.789	280.37	309.705	295.038	404.021	398.815	401.418	140.448	140.954	140.701	167.189	147.931	157.56	82.9774	82.5272	82.7523	68.8242	89.832	79.3281	76.7819	100.501	88.6417	45.3943	39.3097	42.352
Mycth_2084777		14.1393	21.077	17.6082	11.043	8.4257	9.73433	6.9597	6.52849	6.7441	11.0018	9.05763	10.0297	2.93833	5.05014	3.99424	4.4391	5.65142	5.04526	6.88768	7.16372	7.0257	4.02295	5.1513	4.58712	6.97108	6.19853	6.5848	2.002	3.17666	2.58933	17.6836	20.5056	19.0946	7.19874	6.53662	6.86768
Mycth_2085008		375.697	546.928	461.313	960.478	828.07	894.274	518.975	526.948	522.962	776.238	754.088	765.163	798.688	1239.89	1019.29	452.105	457.475	454.79	2427.69	2173.46	2300.58	792.146	1116.53	954.336	40.9385	43.2069	42.0727	1204.05	456.772	830.41	75.5864	105.805	90.6957	234.973	194.956	214.965
Mycth_2085059	Amino acid-binding ACT	218.944	191.219	205.082	384.832	374.774	379.803	454.089	464.275	459.182	302.995	273.978	288.487	439.184	278.019	358.602	309.355	304.515	306.935	146.638	140.763	143.701	281.475	271.658	276.567	138.575	135.432	137.003	83.09	92.6343	87.8622	149.958	142.973	146.465	142.114	147.473	144.793
Mycth_2085328	Cysteine, histidine-dependent amidohydrolase/peptidase	31.8288	33.1955	32.5122	29.452	28.4748	28.9634	10.3998	12.6571	11.5285	25.1131	15.0813	20.0972	12.9638	86.0211	49.4924	2.89206	3.74939	3.32072	4.68113	4.20585	4.44349	6.95865	5.32011	6.13938	41.7709	42.8329	42.3019	5.37996	6.44002	5.90999	34.01	57.999	46.0045	20.0006	13.6803	16.8404
Mycth_2085453	Rhamnose mutarotase	39.2813	36.573	37.9272	23.4281	23.1404	23.2843	20.7064	19.0329	19.8696	22.5031	22.4155	22.4593	18.001	23.7032	20.8521	6.51936	6.41848	6.46892	22.2319	22.3969	22.3144	21.3789	28.1184	24.7486	24.6928	25.3055	24.9991	21.8385	35.8722	28.8554	25.7017	31.3997	28.5507	32.8474	31.273	32.0602
Mycth_2085599		491.6	485.714	488.657	189.488	193.411	191.449	202.728	197.074	199.901	279.637	266.613	273.125	168.711	273.467	221.089	76.9572	76.9962	76.9767	433.199	488.578	460.889	301.319	339.726	320.522	139.871	147.287	143.579	384.657	452.721	418.689	191.611	231.322	211.466	143.113	152.01	147.562
Mycth_2085772		9.73555	10.3482	10.0419	17.496	16.8183	17.1571	16.4918	18.9673	17.7295	12.0981	13.8706	12.9843	29.5478	11.3852	20.4665	23.8892	22.4836	23.1864	12.9418	14.3526	13.6472	10.9924	12.2215	11.607	64.7079	58.4372	61.5725	9.42531	9.52031	9.47281	69.0259	57.0454	63.0356	72.0063	70.4236	71.2149
Mycth_2085895	DNA/pantothenate metabolism flavoprotein, C-terminal	80.9644	76.807	78.8857	96.0403	81.3315	88.6859	98.1588	95.9868	97.0728	89.4069	81.057	85.232	97.637	91.6308	94.6339	171.899	177.197	174.548	45.6155	48.3146	46.9651	57.0254	64.5626	60.794	33.2255	39.6374	36.4315	43.2579	52.5086	47.8833	35.8492	47.9134	41.8813	47.7211	51.7595	49.7403
Mycth_2085975	Protein of unknown function UPF0016	47.3344	45.5593	46.4469	38.935	38.8955	38.9152	46.4164	46.6248	46.5206	55.9202	50.7254	53.3228	37.3039	46.3659	41.8349	32.4767	34.5759	33.5263	37.3601	36.7128	37.0365	50.5323	46.1592	48.3458	43.5378	41.4095	42.4737	33.9194	34.2446	34.082	49.6644	37.8075	43.7359	47.6812	41.2018	44.4415
Mycth_2086155	6-phosphogluconate dehydrogenase, C-terminal-like	15.6969	12.5337	14.1153	16.8453	16.7717	16.8085	15.1962	16.77	15.9831	19.8849	17.4631	18.674	14.1315	12.5737	13.3526	9.40403	10.4532	9.92863	9.51562	9.97902	9.74732	18.5502	20.7098	19.63	10.3151	10.2276	10.2714	8.36663	11.4466	9.90662	14.7079	14.3263	14.5171	14.4309	13.0147	13.7228
Mycth_2086212	Transcription initiation factor IIA, gamma subunit, N-terminal	166.349	133.727	150.038	204.619	163.474	184.046	105.045	109.192	107.118	106.411	94.6758	100.543	111.097	108.381	109.739	49.2909	52.5194	50.9051	141.031	122.67	131.851	93.8188	100.273	97.0461	117.108	123.444	120.276	116.109	142.378	129.244	178.331	203.695	191.013	204.083	173.127	188.605
Mycth_2086248	Adenylate kinase, zinc-finger lid region	65.3702	82.2641	73.8172	183.241	188.912	186.077	59.4018	62.3542	60.878	44.8812	61.0521	52.9666	48.3532	32.6148	40.484	30.2617	28.0948	29.1783	102.365	112.861	107.613	294.059	257.466	275.762	153.332	154.779	154.055	208.474	232.777	220.626	188.66	207.83	198.245	58.2744	67.2231	62.7487
Mycth_2086391	Heat shock protein Hsp70	166.993	198.961	182.977	209.503	240.003	224.753	339.208	327.148	333.178	296.323	263.379	279.851	334.216	271.481	302.848	626.929	625.396	626.162	195.858	183.106	189.482	384.052	361.242	372.647	297.703	287.447	292.575	92.3527	75.1218	83.7373	173.169	200.445	186.807	178.122	172.885	175.504
Mycth_2086451	DNA mismatch repair, conserved site	33.6386	30.0171	31.8278	38.035	37.5189	37.777	23.1075	24.6662	23.8868	28.4299	29.5528	28.9914	33.0699	35.296	34.1829	11.3629	11.3467	11.3548	28.2161	29.2391	28.7276	30.4447	29.0938	29.7693	32.6647	30.2498	31.4573	29.4208	36.0051	32.713	50.4166	37.452	43.9343	43.4862	47.7629	45.6245
Mycth_2086470	Ribosomal protein L23/L15e, core	97.4209	83.3045	90.3627	131.504	115.34	123.422	142.881	148.674	145.778	146.114	121.209	133.662	130.39	130.482	130.436	134.364	132.451	133.407	97.8174	73.8167	85.817	125.354	128.239	126.796	93.7336	96.4777	95.1057	51.9197	53.4502	52.6849	78.9272	109.749	94.3379	111.085	84.6706	97.8778
Mycth_2086520	Cell division/GTP binding protein	220.615	239.216	229.916	230.6	257.583	244.091	236.422	228.884	232.653	256.496	248.814	252.655	212.082	230.059	221.071	292.856	301.687	297.271	393.263	402.474	397.868	351.432	321.118	336.275	176.212	176.97	176.591	229.366	220.466	224.916	191.204	238.943	215.074	167.362	197.909	182.635
Mycth_2086714	PAS fold-3	43.7648	51.7557	47.7603	28.3371	28.2545	28.2958	49.7865	50.1825	49.9845	42.1912	41.2807	41.7359	46.1594	40.6878	43.4236	19.7671	17.9027	18.8349	40.742	44.2714	42.5067	29.8548	30.556	30.2054	27.4229	30.587	29.0049	26.2231	29.8458	28.0344	32.8103	37.0034	34.9069	32.4615	35.0994	33.7805
Mycth_2086729	Deoxyribonuclease, TatD-related	46.7158	36.3144	41.5151	31.1154	29.9103	30.5129	26.9714	27.1119	27.0416	35.502	41.3199	38.4109	22.6968	35.3483	29.0225	7.15846	8.17153	7.665	30.6492	28.9167	29.783	25.63	30.9536	28.2918	20.3332	19.6559	19.9946	48.3751	64.5431	56.4591	36.1695	25.3036	30.7365	33.6101	35.1411	34.3756
Mycth_2086739		138.965	145.94	142.452	110.511	112.344	111.428	93.8235	92.2194	93.0215	112.756	109.283	111.02	62.6532	89.1618	75.9075	193.008	209.567	201.287	101.62	116.6	109.11	60.6807	62.3177	61.4992	74.2399	75.5859	74.9129	91.3247	86.0036	88.6641	111.618	117.971	114.795	74.8777	74.4412	74.6595
Mycth_2086765		49.9204	46.1834	48.0519	60.9859	54.4879	57.7369	63.6053	61.5238	62.5645	45.9566	53.037	49.4968	65.5154	52.8263	59.1708	44.8225	43.5308	44.1767	51.4299	49.5888	50.5094	72.0566	67.3518	69.7042	50.8505	56.4868	53.6686	42.2028	46.2923	44.2476	54.0589	70.4667	62.2628	60.874	53.6098	57.2419
Mycth_2086777	ATPase, V1/A1 complex, subunit F	198.184	174.953	186.569	165.085	158.226	161.656	165.138	162.866	164.002	139.805	136.628	138.217	148.52	154.256	151.388	88.8651	97.1354	93.0002	177.918	153.361	165.639	149.786	157.593	153.69	112.761	116.652	114.707	127.916	120.821	124.369	130.683	165.201	147.942	171.298	167.092	169.195
Mycth_2086920		219.064	151.513	185.289	372.893	308.316	340.604	213.074	224.014	218.544	231.71	190.167	210.938	226.393	289.46	257.926	143.607	147.734	145.671	515.042	395.07	455.056	309.119	368.181	338.65	296.107	335.586	315.847	194.462	160.973	177.718	411.266	462.448	436.857	604.304	537.493	570.899
Mycth_2086957	Oxidative stress survival, Svf1-like	158.123	133.581	145.852	122.882	120.747	121.815	127.864	130.131	128.998	118.153	117.235	117.694	105.824	110.35	108.087	71.9501	70.0253	70.9877	86.9471	81.1937	84.0704	87.6379	85.0097	86.3238	82.436	80.0641	81.2501	51.8404	52.2396	52.04	71.4735	105.849	88.6614	75.4527	63.1388	69.2957
Mycth_2087011		35.3822	32.1506	33.7664	32.0914	28.0934	30.0924	27.6386	26.1411	26.8898	26.8679	26.1834	26.5257	29.1994	32.1976	30.6985	18.8564	20.6582	19.7573	36.46	34.6764	35.5682	40.681	45.1858	42.9334	21.5193	22.9755	22.2474	41.8925	49.239	45.5658	34.5087	29.5474	32.028	27.6782	22.5748	25.1265
Mycth_2087100	SAICAR synthetase	72.9858	83.4564	78.2211	69.6145	64.1426	66.8786	83.5826	75.3442	79.4634	78.1439	67.1503	72.6471	81.4735	95.5069	88.4902	80.5046	78.0414	79.273	46.3249	46.0895	46.2072	52.5321	60.2548	56.3935	101.753	107.863	104.808	31.1907	26.6109	28.9008	104.966	120.788	112.877	99.6769	101.862	100.769
Mycth_2087157		127.896	73.1776	100.537	101.578	89.7641	95.6709	62.1192	68.0427	65.081	82.6865	73.4471	78.0668	57.0933	82.7222	69.9078	31.8655	34.6442	33.2548	67.5508	58.5446	63.0477	43.353	41.7399	42.5465	54.0368	57.9039	55.9703	69.3995	65.127	67.2632	55.8693	75.1838	65.5265	52.0882	43.5384	47.8133
Mycth_2087238		85.0098	50.2575	67.6337	146.591	126.873	136.732	70.4444	74.5179	72.4812	50.0436	58.7703	54.4069	86.153	75.1175	80.6353	102.042	101.152	101.597	125.524	106.813	116.169	87.8042	93.6869	90.7455	73.729	71.7021	72.7155	52.6261	49.7094	51.1678	94.8004	103.39	99.0951	106.083	88.0833	97.0834
Mycth_2087375	Protein of unknown function DUF1479	15.4856	17.9012	16.6934	15.719	12.5998	14.1594	11.4126	11.2122	11.3124	9.97613	11.3512	10.6636	13.7722	10.351	12.0616	5.40008	5.56399	5.48203	17.4808	17.4559	17.4684	12.7187	12.461	12.5898	17.2965	17.2195	17.258	7.70849	9.20133	8.45491	14.9511	18.8174	16.8842	9.98292	9.03862	9.51077
Mycth_2087474	Anticodon-binding	99.6124	122.461	111.037	65.8683	73.7645	69.8164	149.154	150.874	150.014	136.962	141.75	139.356	125.432	147.859	136.645	103.247	109.579	106.413	130.426	130.705	130.566	87.8121	93.3303	90.5712	57.6236	55.7417	56.6827	54.4039	54.8062	54.605	63.4148	79.4065	71.4107	64.2717	63.4045	63.8381
Mycth_2087521		70.6632	57.9126	64.2879	79.5496	70.5107	75.0302	58.0693	55.1599	56.6146	70.1761	58.81	64.4931	40.1317	47.5659	43.8488	52.6369	53.2547	52.9458	76.7857	67.6341	72.2099	60.2937	69.9757	65.1347	80.7971	88.36	84.5786	52.7864	54.0598	53.4231	88.0411	110.382	99.2115	87.8445	85.9939	86.9192
Mycth_2087754	GCN5-related N-acetyltransferase	53.0883	43.715	48.4016	62.2074	60.6976	61.4525	62.1602	55.4936	58.8269	74.648	80.5662	77.6071	51.0057	77.1265	64.0661	32.1905	34.3292	33.2599	56.7048	59.3724	58.0386	47.6546	63.7944	55.7245	36.9532	38.1542	37.5537	25.5771	38.5444	32.0607	46.1203	39.4528	42.7865	43.9906	46.8754	45.433
Mycth_2087774		20.0234	18.9975	19.5104	13.8088	16.2163	15.0126	37.3801	38.785	38.0826	28.913	30.1962	29.5546	41.9957	26.7852	34.3904	15.1997	12.4764	13.8381	37.9109	34.4832	36.1971	23.3576	24.2638	23.8107	67.8493	61.4583	64.6538	15.2755	10.0354	12.6554	50.9316	45.5555	48.2436	78.924	74.5165	76.7203
Mycth_2087807	alpha-glucosidase	26.631	23.1374	24.8842	14.1908	15.0548	14.6228	14.8542	14.5968	14.7255	19.9378	18.7392	19.3385	12.2109	16.2959	14.2534	3.8407	4.08084	3.96077	26.9332	30.5787	28.756	20.7785	19.1474	19.9629	30.4537	33.5183	31.986	46.1656	45.4945	45.83	40.7536	34.6093	37.6814	40.4661	44.1607	42.3134
Mycth_2087998	RNA recognition motif, RNP-1	115.541	120.569	118.055	97.8759	112.148	105.012	195.055	190.343	192.699	159.741	162.638	161.189	230.506	132.973	181.74	90.0106	96.407	93.2088	93.3127	111.437	102.375	101.213	93.2707	97.2419	204.631	202.786	203.708	122.54	109.197	115.868	201.45	206.535	203.993	151.871	166.1	158.985
Mycth_2088056	Heat shock protein DnaJ, N-terminal	19.0498	18.3461	18.6979	23.5316	21.6217	22.5767	18.0849	19.9306	19.0077	15.5382	15.613	15.5756	26.1641	14.9944	20.5793	81.0653	75.0716	78.0685	48.1806	37.6346	42.9076	23.8347	23.3203	23.5775	60.5374	66.1935	63.3655	16.8418	14.1216	15.4817	44.6159	38.3356	41.4758	48.0592	44.3495	46.2044
Mycth_2088086	ATPase, F1/V1/A1 complex, alpha/beta subunit, nucleotide-binding	570.248	664.248	617.248	695.774	765.27	730.522	1072.13	1026.79	1049.46	946.955	859.996	903.475	1046.26	880.298	963.277	1011.08	994.812	1002.95	358.205	380.2	369.202	1097.48	1011.58	1054.53	529.203	493.651	511.427	311.046	351.963	331.505	317.221	370.105	343.663	363.589	392.197	377.893
Mycth_2088125	Clathrin adaptor, sigma subunit/coatomer, zeta subunit	144.67	137.02	140.845	141.398	133.993	137.695	133.415	139.683	136.549	150.595	146.479	148.537	124.136	136.942	130.539	87.4014	85.3527	86.377	120.489	116.916	118.703	153.262	142.794	148.028	81.7201	75.9745	78.8473	85.2207	97.5539	91.3873	94.3557	106.468	100.412	91.6524	89.4226	90.5375
Mycth_2088191	F-actin capping protein, beta subunit	137.453	112.644	125.049	128.508	119.689	124.098	156.233	152.829	154.531	150.838	153.038	151.938	157.668	161.109	159.388	99.8177	97.5154	98.6666	145.879	145.219	145.549	138.336	142.429	140.382	86.414	84.5171	85.4655	112.764	145.122	128.943	89.8268	80.2995	85.0631	97.849	89.2074	93.5282
Mycth_2088202		49.5942	42.1929	45.8935	70.2426	68.7186	69.4806	47.0046	48.0885	47.5466	40.3723	38.7838	39.5781	48.656	45.9821	47.3191	76.9904	77.3516	77.171	56.6095	54.0157	55.3126	40.0362	47.0882	43.5622	186.665	190.963	188.814	36.6354	22.6236	29.6295	240.157	169.863	205.01	192.297	190.436	191.367
Mycth_2088290	HSP40/DnaJ peptide-binding	188.687	225.614	207.151	147.504	161.378	154.441	132.958	128.908	130.933	143.128	132.909	138.018	120.003	131.81	125.907	165.369	168.34	166.854	258.672	267.607	263.14	215.235	206.517	210.876	289.584	277	283.292	72.5601	56.0099	64.285	66.7976	68.9665	67.8821	78.546	97.6796	88.1128
Mycth_2088454	NAD(P)-binding	60.2969	51.1383	55.7176	69.2002	68.9735	69.0869	132.636	130.845	131.741	100.493	94.6948	97.5937	123.326	94.1342	108.73	105.768	105.752	105.76	34.8378	37.4621	36.15	67.289	59.0438	63.1664	64.2832	62.2265	63.2548	24.9135	27.4961	26.2048	38.4754	67.9036	53.1895	37.7573	37.9461	37.8517
Mycth_2088473	Ribosomal protein S17	937.816	1035.31	986.562	899.004	867.242	883.123	1078.68	1123.64	1101.16	1302.39	1261.2	1281.79	978.061	1125.59	1051.82	1171.09	1180.84	1175.97	494.668	439.175	466.922	840.01	939.519	889.765	505.365	484.968	495.167	343.653	402.038	372.845	531.247	730.113	630.68	753.977	719.917	736.947
Mycth_2088766	Basic helix-loop-helix dimerisation region bHLH	68.6846	56.9131	62.7989	38.404	44.0864	41.2452	43.8113	42.8557	43.3335	39.6312	42.3351	40.9832	37.5941	40.2907	38.9424	17.4651	16.1248	16.7949	106.54	114.845	110.693	42.0519	42.9715	42.5117	181.345	178.003	179.674	53.8854	57.1367	55.511	175.322	167.802	171.562	223.441	243.979	233.71
Mycth_2088816	Glycosyltransferase Family 66 protein	91.997	84.4404	88.2187	69.365	79.5879	74.4764	84.9778	81.9873	83.4825	85.0198	80.3894	82.7046	64.1096	85.8876	74.9986	60.7936	63.2819	62.0378	83.6622	84.3803	84.0212	96.3872	84.2318	90.3095	43.0648	43.3232	43.194	54.7528	53.1043	53.9285	49.071	61.4102	55.2406	44.5704	50.6485	47.6094
Mycth_2088876	RNA 3'-terminal phosphate cyclase, insert region	17.3255	18.5585	17.942	11.5714	12.6907	12.131	19.7697	20.076	19.9229	22.197	20.9375	21.5672	19.0706	26.9309	23.0008	21.691	22.1625	21.9267	17.0443	16.1405	16.5924	17.5853	21.784	19.6847	21.6032	21.9753	21.7893	15.6207	14.0743	14.8475	14.0305	15.547	14.7887	15.8792	15.9988	15.939
Mycth_2088965	Prefoldin	60.8067	55.3275	58.0671	67.9927	60.4007	64.1967	50.6399	51.1593	50.8996	43.6337	43.6309	43.6323	51.2236	41.4118	46.3177	24.6282	22.4861	23.5571	34.6997	29.4394	32.0695	37.7542	44.1396	40.9469	25.6532	28.1727	26.9129	24.0703	33.8208	28.9456	42.5448	44.7335	43.6392	44.3703	39.1686	41.7694
Mycth_2089049	Staphylococcal nuclease (SNase-like)	24.9165	22.8567	23.8866	66.7845	53.5074	60.146	30.7172	35.2982	33.0077	26.494	31.0427	28.7684	43.6747	37.3472	40.5109	84.4719	73.3431	78.9075	17.7537	17.4222	17.588	26.5569	29.6443	28.1006	21.5336	19.7361	20.6349	20.3258	21.1673	20.7466	21.8234	17.7094	19.7664	22.9048	20.2867	21.5957
Mycth_2089137	Protein kinase, core	20.114	20.4966	20.3053	13.4528	11.7582	12.6055	20.8826	19.4653	20.174	22.6463	23.0521	22.8492	15.8357	12.644	14.2398	7.54662	6.58808	7.06735	12.2268	10.7058	11.4663	11.8785	12.2603	12.0694	4.79555	4.36836	4.58195	3.4901	3.91531	3.70271	8.79336	11.5399	10.1667	5.55571	6.27061	5.91316
Mycth_2089163	WD40 repeat	65.9917	53.6378	59.8148	47.0896	46.9814	47.0355	62.7916	64.5962	63.6939	59.3343	54.4037	56.869	54.0243	65.6709	59.8476	45.5939	45.1652	45.3795	36.4395	34.9659	35.7027	36.738	45.7396	41.2388	30.0302	27.5849	28.8075	44.7096	54.7974	49.7535	51.8499	60.7956	56.3228	44.4672	45.2388	44.853
Mycth_2089183	Fungal transcriptional regulatory protein, N-terminal	82.3553	78.8224	80.5888	31.0373	34.7583	32.8978	46.1969	44.2866	45.2417	54.268	46.7345	50.5013	30.6028	46.6712	38.637	30.3729	29.2588	29.8159	34.2046	38.6332	36.4189	34.1237	31.0144	32.569	36.8346	35.4008	36.1177	48.4444	42.8347	45.6396	38.4142	44.9363	41.6753	48.966	42.0559	45.5109
Mycth_2089196	Tyrosine protein kinase, active site	40.7251	36.0232	38.3741	29.4402	31.5695	30.5048	37.1822	36.9769	37.0795	32.2349	31.2343	31.7346	32.08	32.8112	32.4456	17.2624	18.4648	17.8636	19.3718	21.1486	20.2602	26.1208	31.5491	28.8349	21.0574	20.0633	20.5604	26.1399	29.554	27.8469	23.7632	27.294	25.5286	28.6002	27.522	28.0611
Mycth_2089248	Thioredoxin-related	94.511	64.6091	79.5601	89.4379	80.3377	84.8878	71.9084	75.0615	73.4849	72.5066	78.5164	75.5115	67.874	87.5582	77.7161	53.8122	48.0167	50.9145	84.9461	63.2485	74.0973	82.2731	82.7204	82.4968	82.1349	83.264	82.6995	55.8539	45.6584	50.7561	72.3356	78.8746	75.6051	87.2898	71.9419	79.6158
Mycth_2089267	Heat shock protein Hsp70	163.693	162.551	163.122	173.559	190.589	182.074	130.628	129.261	129.944	148.914	163.655	156.284	137.057	186.009	161.533	164.66	161.005	162.832	181.258	214.148	197.703	232.137	199.825	215.981	148.905	145.268	147.086	171.511	164.039	167.775	102.203	105.192	103.697	76.7219	89.0123	82.8671
Mycth_2089286	RNA 3'-terminal phosphate cyclase	15.8277	17.978	16.9028	16.79	18.6975	17.7437	14.7331	14.025	14.3791	14.692	14.1804	14.4362	15.4826	16.2408	15.8617	16.4067	12.5829	14.4948	8.96519	9.24573	9.10546	12.5846	12.0808	12.3327	14.9758	16.4636	15.7197	7.22022	6.66639	6.94331	13.043	13.7978	13.4204	10.2008	12.9001	11.5505
Mycth_2089545	Short-chain dehydrogenase/reductase SDR	64.7348	24.3355	44.5352	27.32	24.8613	26.0906	19.9947	21.9282	20.9614	28.3903	19.1046	23.7474	18.3949	43.184	30.7894	34.6285	34.7307	34.6796	26.6231	29.3127	27.9679	15.8551	19.3658	17.6105	21.8552	22.9308	22.393	78.6148	60.3005	69.4576	38.4134	38.7975	38.6054	45.1963	51.1657	48.181
Mycth_2089588		237.586	269.088	253.337	108.594	128.032	118.313	82.7755	81.311	82.0433	148.375	136.627	142.501	56.8651	159.084	107.974	18.5393	16.622	17.5807	275.987	308.773	292.38	190.116	171.401	180.759	238.327	242.139	240.233	255.574	196.254	225.914	253.276	206.359	229.818	204.149	206.609	205.379
Mycth_2089610		83.9028	70.4259	77.1643	94.7787	89.928	92.3534	76.9853	75.561	76.2732	72.199	70.4059	71.3025	73.7704	74.5379	74.1541	77.4528	77.4892	77.471	144.546	112.012	128.279	108.088	174.663	141.376	129.656	125.25	127.453	323.428	200.505	261.967	146.141	172.773	159.457	162.078	151.299	156.689
Mycth_2089701	Calcium-binding EF-hand	19.9742	19.4905	19.7324	5.59091	6.26595	5.92843	10.2215	11.8138	11.0176	15.1626	12.986	14.0743	8.07359	10.9517	9.51262	2.50003	2.09335	2.29669	6.01874	7.45146	6.7351	5.18256	4.83066	5.00661	6.8097	6.86713	6.83842	4.79454	6.56647	5.68051	7.81768	6.76524	7.29146	7.18965	9.52352	8.35659
Mycth_2089733	Amino acid transporter, transmembrane	39.8464	35.9304	37.8884	39.5459	40.9265	40.2362	75.3003	76.0501	75.6752	65.2879	63.221	64.2544	79.5472	42.4303	60.9888	697.912	686.244	692.078	28.6647	30.4983	29.5815	23.7511	25.46	24.6055	56.7065	57.3156	57.0111	23.4075	23.4683	23.4379	37.1211	40.2695	38.6953	109.98	108.695	109.338
Mycth_2089819		33.1453	48.6427	40.894	44.7009	46.4381	45.5695	61.208	63.6241	62.4161	60.2836	59.3403	59.8119	61.9747	44.1928	53.0837	50.8485	50.248	50.5482	23.8328	25.6332	24.733	12.8934	12.977	12.9352	25.5985	23.9627	24.7806	10.3456	9.85962	10.1026	16.21	16.7986	16.5043	11.2663	14.1539	12.7101
Mycth_2089827	GOLD	209.136	184.51	196.823	276.103	237.388	256.746	173.413	182.788	178.1	198.977	198.712	198.844	174.252	209.149	191.701	152.704	155.952	154.328	220.979	188.517	204.748	248.586	269.531	259.059	87.874	92.2041	90.0391	145.655	162.857	154.256	127.165	129.623	128.394	151.596	136.242	143.919
Mycth_2089843	Basic-leucine zipper (bZIP) transcription factor	30.608	24.9941	27.8011	44.3347	45.8543	45.0945	33.362	35.6475	34.5048	28.7257	25.1202	26.923	41.8495	28.2041	35.0268	14.1282	17.0218	15.575	59.9833	46.5823	53.2828	42.8576	40.9637	41.9106	31.0736	31.1862	31.1299	22.3616	33.2598	27.8107	31.623	35.7265	33.6747	28.9771	26.8117	27.8944
Mycth_2089931	Major facilitator superfamily	60.1658	44.1741	52.1699	20.8943	20.6815	20.7879	21.9187	23.0025	22.4606	30.2939	30.1039	30.1989	13.0694	29.4923	21.2809	10.7157	11.145	10.9303	17.8819	16.6278	17.2549	14.9904	18.5459	16.7682	25.2412	26.0975	25.6693	22.786	24.6499	23.718	35.6493	35.1066	35.3779	40.4276	42.728	41.5778
Mycth_2089975	Homeodomain-like	12.1634	16.7097	14.4366	4.72815	4.67441	4.70128	8.57142	10.0685	9.31995	10.3369	10.3229	10.3299	5.53514	9.6981	7.61662	2.40976	1.95592	2.18284	8.69564	7.08271	7.88917	3.82568	5.18986	4.50777	26.7792	25.379	26.0791	10.0587	9.14412	9.60143	54.0941	90.0422	72.0681	19.3808	21.142	20.2614
Mycth_2090056	PUA	58.4132	69.6372	64.0252	53.1369	59.7889	56.4629	99.3659	103.525	101.446	112.745	107.26	110.002	92.9745	107.532	100.253	149.377	141.084	145.231	46.4271	44.5784	45.5027	79.0661	87.1455	83.1058	75.1083	74.6233	74.8658	43.158	33.4272	38.2926	61.1648	68.7604	64.9626	70.5916	71.72	71.1558
Mycth_2090061	Nitrilase/cyanide hydratase and apolipoprotein N-acyltransferase	19.1513	15.1887	17.17	16.5115	16.1378	16.3247	13.7733	13.4709	13.6221	15.1114	17.1345	16.1229	14.8243	15.1308	14.9775	5.78157	5.35102	5.5663	14.4708	15.7504	15.1106	15.5965	14.9035	15.25	12.1397	12.4207	12.2802	15.5595	17.244	16.4017	18.057	11.1788	14.6179	16.6836	18.4402	17.5619
Mycth_2090388	Phosphatidylethanolamine-binding protein PEBP	50.2441	58.7463	54.4952	55.6263	61.8597	58.743	107.181	101.11	104.146	86.3179	83.4879	84.9029	93.2531	78.2143	85.7337	133.477	129.753	131.615	43.2032	40.0845	41.6439	100.624	91.9888	96.3063	97.8342	93.3492	95.5917	48.3603	46.5292	47.4447	78.3792	73.3336	75.8564	59.7317	66.3846	63.0581
Mycth_2090403	Protein of unknown function DUF250	91.628	70.1716	80.8998	90.4249	88.6873	89.5561	68.5263	69.8363	69.1813	71.6686	76.8985	74.2835	64.1816	77.1585	70.67	21.3864	19.72	20.5532	145.435	138.629	142.032	56.8194	58.7766	57.798	126.704	127.785	127.244	273.54	282.939	278.24	113.177	123.181	118.179	190.835	170.29	180.562
Mycth_2090548	Ubiquitin-conjugating enzyme, E2	78.3198	78.6085	78.4642	146.6	142.743	144.672	100.55	99.7767	100.163	94.285	98.9081	96.5965	130.535	90.7321	110.634	102.954	108.474	105.714	153.359	123.561	138.46	127.574	138.918	133.246	113.345	114.969	114.157	82.7028	47.9138	65.3083	71.6992	69.7111	70.7052	86.7973	93.3508	90.074
Mycth_2090554	Glutamate/phenylalanine/leucine/valine dehydrogenase	200.573	135.186	167.879	400.076	399.133	399.604	1030.45	1048.49	1039.47	692.37	563.61	627.99	850.068	350.223	600.145	284.98	289.799	287.389	178.541	162.551	170.546	288.76	277.989	283.375	178.191	156.896	167.543	198.875	246.811	222.843	98.0752	123.296	110.686	68.4841	70.5418	69.5129
Mycth_2090568		720.839	712.87	716.855	744.72	670.139	707.429	499.277	517.077	508.177	573.104	541.876	557.49	422.733	625.379	524.056	391.83	400.201	396.015	527.221	459.158	493.189	449.111	519.755	484.433	224.442	227.929	226.186	309.279	449.16	379.219	333.525	430.227	381.876	332.501	343.711	338.106
Mycth_2090577	ATPase, F1/V1/A1 complex, alpha/beta subunit, nucleotide-binding	150.312	148.449	149.381	112.73	125.399	119.065	162.205	151.957	157.081	147.126	142.353	144.74	142.861	159.324	151.093	94.9994	100.069	97.5342	109.27	122.493	115.882	119.788	122.016	120.902	113.277	107.334	110.306	115.462	110.28	112.871	91.7867	112.194	101.99	98.7885	102.33	100.559
Mycth_2090608	NAD(P)-binding	30.6963	40.2976	35.4969	86.5348	73.2347	79.8848	51.2469	49.9563	50.6016	62.6521	52.2551	57.4536	66.1984	73.8628	70.0306	83.7995	74.8177	79.3086	26.0513	27.0817	26.5665	91.3378	117.512	104.425	74.0908	70.2451	72.1679	24.7841	20.5326	22.6584	13.5517	10.2135	11.8826	12.1001	14.3122	13.2061
Mycth_2090611	Amino acid permease-associated region	11.0037	11.9177	11.4607	11.8541	10.8466	11.3503	9.67519	10.0514	9.86331	11.7799	11.0298	11.4049	10.6596	14.4463	12.5529	9.09078	8.28145	8.68612	12.1594	12.1115	12.1354	11.2829	13.1313	12.2071	31.9552	29.0398	30.4975	17.2515	17.2785	17.265	29.2647	33.7014	31.4831	20.1111	20.146	20.1286
Mycth_2090680	DNA polymerase alpha, subunit B N-terminal	31.8623	30.4214	31.1418	22.2241	23.1561	22.6901	30.9825	31.4026	31.1925	39.695	36.774	38.2345	29.6969	33.1945	31.4457	15.7081	15.4649	15.5865	19.6377	20.6745	20.1561	32.663	29.3348	30.9989	10.8865	11.7796	11.3331	18.6086	21.5966	20.1026	18.529	16.5496	17.5393	16.6864	16.4282	16.5573
Mycth_2090891	Barwin-related endoglucanase	1215.76	737.291	976.525	6913.03	5923.62	6418.32	2773.56	2973.95	2873.75	1787.17	3035.57	2411.37	6802.77	2700.55	4751.66	4206.8	4275.07	4240.93	8645.22	6885.56	7765.39	568.575	892.946	730.761	688.026	705.623	696.824	53.1203	44.8885	49.0044	318.366	433.158	375.762	1200.03	1042.41	1121.22
Mycth_2090897		21.0423	23.1156	22.079	16.9689	19.1859	18.0774	27.2865	26.5624	26.9244	27.8672	28.575	28.2211	25.9795	30.5169	28.2482	19.4324	18.0992	18.7658	21.4291	24.6387	23.0339	26.9438	31.6388	29.2913	15.0619	15.7518	15.4069	15.1738	16.6354	15.9046	19.1477	14.9966	17.0721	25.9986	28.2024	27.1005
Mycth_2090929	Flavin reductase-like, FMN-binding	32.1032	32.8938	32.4985	46.3724	46.9988	46.6856	68.9409	68.2427	68.5918	55.6291	53.7191	54.6741	72.0938	50.9246	61.5092	83.6793	81.768	82.7237	30.6815	29.942	30.3117	66.8384	63.2706	65.0545	33.5118	36.1222	34.817	25.8915	28.7014	27.2965	29.5149	30.352	29.9335	32.4822	39.8325	36.1573
Mycth_2090930		52.1728	46.5391	49.356	67.268	66.1459	66.7069	91.795	90.5443	91.1697	88.4639	78.7717	83.6178	92.1511	70.6764	81.4137	122.817	122.369	122.593	35.4911	31.1976	33.3444	90.2163	75.5326	82.8744	43.5666	42.4832	43.0249	23.8573	26.503	25.1802	39.3507	27.4711	33.4109	30.4755	33.8283	32.1519
Mycth_2091001	Ribosomal protein S9	112.786	114.159	113.473	156.72	150.56	153.64	184.443	203.906	194.175	177.333	164.281	170.807	191.8	150.201	171	204.276	205.25	204.763	75.5273	70.2773	72.9023	185.343	177.366	181.355	73.3301	74.1329	73.7315	73.9987	80.7838	77.3913	90.4343	82.9261	86.6802	98.0283	101.716	99.8724
Mycth_2091453	Ribosomal protein L7Ae	73.1589	77.9557	75.5573	76.8421	74.5347	75.6884	90.6252	95.0434	92.8343	100.761	96.8423	98.8015	94.5737	95.9862	95.2799	113.688	108.397	111.042	63.2463	49.8566	56.5515	97.6996	107.388	102.544	67.0563	67.6856	67.371	44.8689	40.7286	42.7988	67.2709	77.0884	72.1797	80.285	72.6875	76.4863
Mycth_2091473	Cytochrome bd ubiquinol oxidase, 14 kDa subunit	344.014	374.401	359.208	906.543	796.992	851.768	628.807	636.781	632.794	533.205	518.656	525.931	765.623	624.997	695.31	1149.92	1084.5	1117.21	257.953	213.592	235.772	889.316	867.778	878.547	299.386	300.756	300.071	147.705	142.224	144.965	203.089	278.735	240.912	271.051	239.948	255.5
Mycth_2091486	AMP-dependent synthetase and ligase	43.2368	41.0894	42.1631	48.2712	53.8879	51.0795	73.2661	70.7184	71.9923	58.1868	52.2811	55.234	74.2187	49.6985	61.9586	62.9117	61.259	62.0853	22.3291	24.4626	23.3959	45.8647	42.4402	44.1525	34.8681	36.2325	35.5503	18.7606	22.5413	20.651	28.3513	31.3168	29.8341	37.9988	34.3337	36.1662
Mycth_2091488	Major sperm protein	120.8	112.591	116.696	117.631	130.949	124.29	104.761	111.715	108.238	110.374	112.704	111.539	104.274	121.793	113.034	142.89	142.883	142.887	130.073	132.65	131.362	126.359	132.337	129.348	98.573	93.7935	96.1832	102.961	97.0309	99.9957	106.469	113.57	110.019	103.479	107.588	105.534
Mycth_2091570	Protein of unknown function DUF6, transmembrane	9.90309	8.52604	9.21456	11.0863	9.89238	10.4894	8.21981	10.0373	9.12856	11.4465	8.80197	10.1242	9.69616	8.73276	9.21446	7.95914	6.80439	7.38176	8.93034	8.82256	8.87645	8.52567	8.64258	8.58412	23.9287	24.0124	23.9705	6.54161	5.28604	5.91383	16.0539	12.3799	14.2169	20.8175	20.7129	20.7652
Mycth_2091689	Ribosomal protein S6	78.0712	71.0618	74.5665	114.264	117.79	116.027	133.158	133.989	133.574	127.709	118.718	123.213	134.759	125.656	130.208	177.523	169.327	173.425	87.9281	84.0049	85.9665	153.437	161.551	157.494	73.7817	68.4542	71.118	53.2617	63.8617	58.5617	124.118	140.942	132.53	113.309	106.819	110.064
Mycth_2091974	Transport protein particle (TRAPP) component, Bet3	46.0919	38.6195	42.3557	32.7139	32.9765	32.8452	36.323	36.3383	36.3306	38.1529	39.174	38.6635	34.3155	42.8187	38.5671	18.7173	24.2607	21.489	46.3401	45.1005	45.7203	47.3408	50.1907	48.7658	20.9961	21.4378	21.2169	45.7016	46.03	45.8658	34.7112	26.1691	30.4402	43.6081	39.2278	41.418
Mycth_2091985	Cyclin-like F-box	20.7562	19.7497	20.2529	22.624	22.6124	22.6182	25.9205	26.2968	26.1087	18.6946	22.0969	20.3958	27.6592	20.0497	23.8545	19.9636	18.9151	19.4394	28.0771	25.9908	27.034	23.4532	22.7756	23.1144	36.0984	38.6623	37.3804	25.4316	20.7514	23.0915	35.5427	26.8825	31.2126	38.4745	38.8139	38.6442
Mycth_2092086	Sterol desaturase	54.2102	74.4785	64.3443	234.644	233.013	233.829	87.385	90.7953	89.0902	90.2809	98.3924	94.3366	97.9897	75.1022	86.546	498.114	500.769	499.441	89.2497	69.0046	79.1272	113.156	102.547	107.851	84.4385	83.2691	83.8538	43.9153	43.3645	43.6399	78.8012	75.5885	77.1948	50.9585	46.0451	48.5018
Mycth_2092214		38.634	25.388	32.011	24.2983	24.8483	24.5733	30.6178	32.6949	31.6564	28.9274	26.6714	27.7994	32.0209	27.4409	29.7309	5.6535	7.26255	6.45803	29.6671	29.9105	29.7888	26.3056	30.9141	28.6099	76.8063	82.4844	79.6454	26.7045	28.1129	27.4087	142.703	83.5371	113.12	102.256	93.6845	97.9701
Mycth_2092294		16.3735	12.4553	14.4144	13.5637	15.8883	14.726	17.5782	17.377	17.4776	15.7482	15.5829	15.6655	21.338	18.7066	20.0223	15.4041	15.3262	15.3652	9.99643	10.3235	10.1599	17.733	17.1577	17.4454	4.04505	3.70072	3.87289	5.86063	5.60814	5.73439	9.52181	5.56747	7.54464	10.0326	11.2651	10.6488
Mycth_2092357		40.0052	38.8356	39.4204	31.2303	35.0995	33.1649	49.9978	47.1339	48.5658	47.091	44.5735	45.8322	44.7442	45.2232	44.9837	24.2796	22.703	23.4913	24.4148	27.1936	25.8042	35.8707	38.0367	36.9537	28.0316	26.3711	27.2013	25.2162	24.2739	24.7451	24.2486	19.7477	21.9982	22.7762	26.4644	24.6203
Mycth_2092438	PHF5-like	64.8217	50.0639	57.4428	73.6664	65.6395	69.653	57.9753	59.4438	58.7095	53.5597	52.9558	53.2577	62.9144	54.5207	58.7176	48.7006	55.6645	52.1825	81.4208	61.1428	71.2818	62.9836	72.9052	67.9444	82.182	85.5513	83.8667	41.6344	38.317	39.9757	86.2303	118.859	102.545	82.329	76.392	79.3605
Mycth_2092577	Ras GTPase	115.323	95.7131	105.518	127.589	122.471	125.03	89.1525	86.9709	88.0617	115.516	114.705	115.111	76.3733	123.062	99.7178	51.5987	54.9225	53.2606	92.325	80.2784	86.3017	104.72	98.827	101.774	64.3895	68.0544	66.2219	48.6051	48.2889	48.447	57.4038	71.9572	64.6805	57.5681	46.4655	52.0168
Mycth_2092688	AMP-dependent synthetase and ligase	23.6008	23.4825	23.5417	19.1507	19.7695	19.4601	39.3668	38.1864	38.7766	26.1524	28.0056	27.079	46.7508	28.3106	37.5307	45.1048	44.9885	45.0466	12.2993	14.4244	13.3619	17.6189	17.541	17.5799	16.4923	14.1069	15.2996	9.42621	11.218	10.3221	11.3619	10.4574	10.9097	12.2062	14.5726	13.3894
Mycth_2092861		456.218	517.302	486.76	326.541	380.486	353.513	207.866	199.755	203.811	251.133	264.793	257.963	181.592	467.148	324.37	70.9534	70.2319	70.5927	1236.91	1241.22	1239.07	637.006	456.909	546.957	164.07	156.222	160.146	1858.84	1509.14	1683.99	214.169	287.652	250.91	129.859	130.059	129.959
Mycth_2093040	Amino acid permease-associated region	30.5469	26.4089	28.4779	17.3369	18.1381	17.7375	15.4045	15.5071	15.4558	22.2774	20.4816	21.3795	13.8393	25.6558	19.7476	19.5306	18.9261	19.2283	40.2269	47.997	44.1119	56.562	53.7044	55.1332	36.1352	35.0274	35.5813	94.7489	112.075	103.412	66.0125	57.8243	61.9184	77.4751	76.504	76.9895
Mycth_2093073	PUA	55.7796	55.75	55.7648	56.3941	45.3887	50.8914	49.198	48.4039	48.8009	49.6421	51.3865	50.5143	43.6972	66.2652	54.9812	55.3699	56.7958	56.0829	50.2171	44.1031	47.1601	54.8124	62.8736	58.843	60.4577	52.3984	56.4281	39.2706	37.9742	38.6224	36.6979	54.933	45.8155	50.1114	38.0432	44.0773
Mycth_2093133	Nickel/cobalt transporter, high-affinity	68.1215	46.5206	57.3211	62.7367	56.4373	59.587	15.9553	15.4274	15.6913	31.9655	28.8197	30.3926	8.41745	32.8707	20.6441	2.85949	3.03839	2.94894	27.7544	28.4151	28.0847	10.1228	9.41276	9.7678	10.372	11.9955	11.1837	101.43	146.269	123.85	12.1365	8.92431	10.5304	10.3898	9.77615	10.083
Mycth_2093327	HAD-superfamily hydrolase, subfamily IIIA	10.6599	9.24826	9.95408	8.82715	8.69129	8.75922	7.80315	7.86048	7.83182	9.52767	8.71444	9.12106	6.60429	8.82648	7.71538	6.73281	6.72261	6.72771	11.9195	11.2479	11.5837	13.2005	13.6616	13.4311	15.4077	15.8402	15.624	8.47809	9.83331	9.1557	16.5106	19.5216	18.0161	14.8557	14.4529	14.6543
Mycth_2093591	Hypothetical protein	94.2884	99.6406	96.9645	157.008	132.342	144.675	157.691	183.368	170.53	139.825	139.694	139.76	173.972	138.413	156.192	230.06	249.855	239.958	81.7986	64.126	72.9623	148.458	162.414	155.436	117.501	139.012	128.256	57.3973	57.2101	57.3037	149.506	173.031	161.269	115.965	106.403	111.184
Mycth_2093728	Ubiquitin interacting motif	27.7496	24.8018	26.2757	18.4716	19.3217	18.8967	23.1658	20.5335	21.8496	22.6375	21.9285	22.283	22.7897	25.3989	24.0943	20.3315	21.7863	21.0589	24.0384	27.7898	25.9141	19.2611	21.5028	20.382	40.6139	38.0386	39.3262	29.1191	24.1674	26.6432	37.0231	39.5185	38.2708	35.2879	39.0401	37.164
Mycth_2093740	Zinc finger, C2H2-type	36.2763	31.6414	33.9588	29.7128	26.7478	28.2303	49.9044	47.4379	48.6712	38.0609	38.3569	38.2089	52.394	43.2336	47.8138	37.4018	35.401	36.4014	23.2659	23.9592	23.6126	23.0849	24.285	23.6849	43.4832	46.0216	44.7524	38.9188	34.9703	36.9445	59.1852	54.9267	57.056	60.1686	61.913	61.0408
Mycth_2093808	Peroxisome membrane anchor protein Pex14p, N-terminal	65.3926	69.5726	67.4826	58.4601	61.7541	60.1071	59.3442	58.6615	59.0028	57.3205	54.5549	55.9377	54.2652	62.9614	58.6133	41.8971	37.7153	39.8062	41.6559	45.6225	43.6392	48.2783	49.6828	48.9805	36.0617	33.218	34.6399	39.2164	40.698	39.9572	46.2597	42.8544	44.5571	52.1523	50.5551	51.3537
Mycth_2094032	Phospholipid methyltransferase	66.9484	65.486	66.2172	53.0347	53.5461	53.2904	65.1744	66.5757	65.875	61.8509	65.208	63.5294	62.0933	61.5834	61.8384	53.3186	53.0491	53.1838	46.9551	47.1129	47.034	50.9753	60.2935	55.6344	47.476	46.5316	47.0038	46.7334	52.8191	49.7762	52.3836	62.2878	57.3357	59.2057	62.6441	60.9249
Mycth_2094250	NAD(P)-binding	26.5256	9.20029	17.8629	33.0506	37.0792	35.0649	12.0664	12.1762	12.1213	9.36062	8.38647	8.87355	16.6739	9.37886	13.0264	4.21772	3.38792	3.80282	12.6787	9.52135	11.1	19.8421	20.0446	19.9433	23.5247	26.4036	24.9641	22.5442	28.8994	25.7218	18.6361	21.6387	20.1374	23.3121	23.183	23.2475
Mycth_2094324	beta-galactosidase	8.76871	9.16333	8.96602	6.48825	6.30131	6.39478	7.10147	7.94388	7.52267	8.05799	7.72574	7.89186	9.35726	7.68451	8.52089	4.17911	3.26698	3.72305	9.00118	7.9366	8.46889	6.07547	9.85404	7.96476	1.92831	1.78274	1.85552	13.8591	15.7599	14.8095	1.95158	1.70377	1.82768	3.11059	4.29398	3.70228
Mycth_2094326	Bacterial surface antigen (D15)	109.551	104.69	107.121	105.359	105.391	105.375	106.461	105.816	106.138	99.0132	99.9728	99.493	107.291	115.466	111.378	86.1252	88.9468	87.536	79.4006	76.5655	77.983	104.447	106.479	105.463	69.8903	62.756	66.3232	75.575	70.9323	73.2537	75.529	51.6898	63.6094	71.5912	74.8797	73.2354
Mycth_2094591	Alcohol dehydrogenase, zinc-binding	5.53734	6.56703	6.05218	2.01636	1.09201	1.55418	3.75463	5.20492	4.47978	4.9486	5.13182	5.04021	3.41374	5.52295	4.46835	3.6029	4.7049	4.1539	3.59042	3.53674	3.56358	1.13206	1.3501	1.24108	0.0424893	0.398756	0.220623	0.801362	2.08142	1.44139	0.1738	0.389173	0.281487	0.209634	0.397701	0.303668
Mycth_2094697		165.389	160.598	162.994	177.546	174.836	176.191	124.551	131.669	128.11	135.968	142.224	139.096	141.524	155.48	148.502	166.692	168.991	167.841	125.207	120.024	122.615	129.798	133.521	131.66	77.5817	72.4301	75.0059	87.2583	73.3266	80.2924	96.0243	69.4675	82.7459	93.8479	92.8425	93.3452
Mycth_2094824	Haem peroxidase, animal	2.14221	3.73611	2.93916	1.20989	1.61943	1.41466	1.18984	1.62477	1.40731	1.85415	2.01233	1.93324	1.62748	2.1925	1.90999	0.784034	0.910083	0.847059	1.80571	1.48226	1.64399	2.53756	1.94559	2.24157	20.8922	21.1172	21.0047	1.36187	1.30179	1.33183	12.1565	10.8616	11.5091	1.33236	1.62141	1.47689
Mycth_2094933	Protein kinase ATP binding, conserved site	159.432	172.482	165.957	128.366	127.113	127.74	164.977	172.269	168.623	169.141	164.804	166.973	153.458	181.697	167.577	125.984	123.2	124.592	93.0233	89.4104	91.2169	96.3266	118.321	107.324	61.3319	60.4302	60.881	59.7354	63.235	61.4852	75.2945	95.6788	85.4866	89.9572	84.8177	87.3874
Mycth_2095026		38.1491	39.4843	38.8167	31.025	30.8051	30.9151	19.2007	19.8436	19.5221	24.3747	21.6614	23.018	18.1242	20.1834	19.1538	14.7888	15.3281	15.0584	40.404	44.1601	42.282	20.7438	24.3373	22.5406	41.5482	45.0904	43.3193	29.3076	27.0322	28.1699	77.7861	67.4108	72.5984	70.3697	70.9363	70.653
Mycth_2095112	Histidine triad (HIT) protein	905.732	671.298	788.515	909.54	776.088	842.814	564.863	589.363	577.113	530.625	557.296	543.96	527.439	579.308	553.374	275.647	280.431	278.039	823.382	704.145	763.763	533.687	656.679	595.183	432.83	431.268	432.049	528.753	668.093	598.423	626.853	753.376	690.114	719.914	685.761	702.838
Mycth_2095122	Aminotransferase, class I and II	84.6809	80.6202	82.6506	79.2605	87.9819	83.6212	84.9421	89.1695	87.0558	94.1822	90.911	92.5466	84.4028	83.1256	83.7642	66.7291	70.9212	68.8252	77.8586	70.686	74.2723	82.0939	81.151	81.6225	51.7025	49.1048	50.4036	48.6028	47.7934	48.1981	59.163	69.9939	64.5784	47.7983	42.5578	45.1781
Mycth_2095162		22.1837	19.1179	20.6508	15.0361	16.2973	15.6667	20.3591	20.1891	20.2741	25.9885	24.1881	25.0883	18.1818	22.5732	20.3775	27.6698	28.0826	27.8762	13.8942	12.3294	13.1118	18.3878	19.8265	19.1072	21.5784	23.6897	22.634	11.4108	12.772	12.0914	21.3187	22.5003	21.9095	24.5174	22.1303	23.3238
Mycth_2095260	AAA ATPase, conserved site	109.591	113.737	111.664	106.366	112.859	109.613	108.18	108.321	108.25	102.893	105.791	104.342	105.264	119.46	112.362	132.457	127.055	129.756	78.8884	88.014	83.4512	87.4439	98.3009	92.8724	91.5736	94.8539	93.2138	66.7695	63.484	65.1267	104.671	108.81	106.741	72.7073	81.3681	77.0377
Mycth_2095291	C-5 cytosine-specific DNA methylase	12.1102	14.5894	13.3498	10.6562	10.9349	10.7956	20.3737	19.6096	19.9916	19.781	17.7505	18.7657	17.3663	13.2191	15.2927	12.6941	11.9988	12.3464	6.45372	7.02406	6.73889	12.9702	12.6183	12.7943	5.69384	5.53615	5.615	7.25593	7.23833	7.24713	9.01541	5.66039	7.3379	6.84532	7.41125	7.12829
Mycth_2095369	Major facilitator superfamily	12.1817	8.8381	10.5099	8.69976	8.1172	8.40848	2.60276	2.18312	2.39294	7.95573	7.20362	7.57967	2.07217	7.13501	4.60359	4.70088	4.94747	4.82418	4.5492	4.48119	4.51519	4.67674	5.93831	5.30753	7.81385	6.96108	7.38746	6.83812	12.8346	9.83634	14.0432	11.2507	12.6469	7.87087	7.19861	7.53474
Mycth_2095444	Sulphatase	0.319863	0.386781	0.353322	0.20601	0.227787	0.216898	0.799861	0.606506	0.703183	0.292607	0.786468	0.539538	1.29471	0.0903576	0.692533	0.56366	0.186937	0.375299	0.26213	0.0204929	0.141311	0.125016	0.0633652	0.0941906	0.0797674	0.0831785	0.081473	0.25074	0.260504	0.255622	0.108762	0.208747	0.158754	0.112445	0.076577	0.094511
Mycth_2095451	Alkyl hydroperoxide reductase/ Thiol specific antioxidant/ Mal allergen	857.468	1022.77	940.117	1229.18	1147.75	1188.46	1110.3	1131.23	1120.77	1042.29	1107.21	1074.75	1206.11	1138.08	1172.09	1825.21	1836.54	1830.88	722.64	708.691	715.665	825.922	1026.88	926.399	214.754	211.21	212.982	937.876	1468.54	1203.21	444.747	626.093	535.42	279.425	279.533	279.479
Mycth_2095534	RPEL repeat	646.417	334.408	490.413	166.09	158.114	162.102	91.1908	95.2004	93.1956	141.964	111.816	126.89	48.7867	143.83	96.3084	35.3644	38.1613	36.7628	539.399	498.623	519.011	98.4522	113.156	105.804	556.661	587.093	571.877	913.486	878.221	895.853	690.412	898.674	794.543	1617.43	1481.04	1549.23
Mycth_2095610	Protein kinase, core	216.893	244.349	230.621	170.34	167.98	169.16	134.67	130.581	132.625	144.973	147.508	146.24	106.15	148.651	127.4	79.4156	81.3273	80.3714	168.98	171.672	170.326	140.339	147.48	143.91	94.1831	91.0908	92.6369	157.038	171.026	164.032	119.669	140.9	130.284	103.175	102.6	102.887
Mycth_2095639		986.154	740.729	863.441	528.032	452.774	490.403	47.5459	46.4201	46.983	91.612	211.416	151.514	14.3296	39.0025	26.6661	20.1958	23.1446	21.6702	811.567	776.253	793.91	18.9022	11.3162	15.1092	858.732	874.92	866.826	652.127	667.489	659.808	1383.06	1571.68	1477.37	879.013	800.41	839.712
Mycth_2095744	GRIM-19	227.664	200.185	213.924	259.132	243.924	251.528	211.81	221.976	216.893	219.447	222.581	221.014	218.907	234.771	226.839	231.396	240.192	235.794	143.785	134.805	139.295	257.691	265.482	261.586	118.831	107.229	113.03	99.9747	126.125	113.05	168.06	191.767	179.914	164.719	154.509	159.614
Mycth_2095899	Lipocalin	36.2209	32.0878	34.1543	34.4934	30.4566	32.475	27.1242	26.9878	27.056	41.7578	40.3225	41.0401	22.0048	30.8054	26.4051	13.9375	13.5275	13.7325	25.6242	22.0395	23.8319	32.6033	35.6084	34.1058	15.3283	14.775	15.0517	16.6587	20.6126	18.6356	22.3401	27.3884	24.8643	12.892	10.8046	11.8483
Mycth_2095925	Proteasome maturation factor UMP1	309.993	272.104	291.048	337.114	316.04	326.577	313.135	326.9	320.017	286.934	290.72	288.827	352.279	372.485	362.382	228.881	219.148	224.015	207.319	199.11	203.214	213.913	233.043	223.478	111.613	110.572	111.092	136.687	155.719	146.203	184.117	193.071	188.594	207.51	216.808	212.159
Mycth_2096067	Scavenger mRNA decapping enzyme, N-terminal	113.89	106.446	110.168	99.553	101.518	100.536	87.3655	86.9015	87.1335	91.3407	92.7308	92.0357	82.961	103.566	93.2637	50.9255	51.1355	51.0305	96.4543	95.6218	96.0381	92.0267	96.3588	94.1927	81.234	79.7533	80.4937	99.2135	115.48	107.347	119.686	90.8892	105.288	128.958	153.383	141.17
Mycth_2096092	Phospholipase D/Transphosphatidylase	175.913	154.676	165.295	150.38	163.613	156.997	133.849	132.674	133.261	135.98	148.859	142.419	161.914	151.367	156.641	86.2903	88.1511	87.2207	184.168	194.347	189.257	127.421	124.142	125.782	56.4811	60.4538	58.4675	104.166	111.835	108.001	81.8504	62.5381	72.1942	76.5441	83.9932	80.2686
Mycth_2096131	Bromodomain	114.664	215.73	165.197	88.0774	89.2396	88.6585	119.957	123.505	121.731	170.531	141.424	155.978	89.2802	162.28	125.78	239.976	250.941	245.459	101.629	96.6297	99.1294	107.406	102.346	104.876	53.3189	56.7612	55.0401	41.7991	44.6881	43.2436	46.5277	45.7423	46.135	55.0123	59.0161	57.0142
Mycth_2096246	Nonaspanin (TM9SF)	45.5147	46.9628	46.2387	34.5611	40.0243	37.2927	45.11	44.1635	44.6368	48.2716	49.6599	48.9657	41.7321	51.1514	46.4417	34.4423	34.4271	34.4347	42.7433	46.8423	44.7928	48.8415	44.6874	46.7644	45.3759	44.7565	45.0662	35.2118	31.9415	33.5767	49.8901	57.2261	53.5581	37.3552	44.7456	41.0504
Mycth_2096307	Forkhead-associated	38.0906	37.0902	37.5904	28.6397	33.2874	30.9635	48.6951	49.447	49.071	66.221	60.1367	63.1788	43.6525	37.7683	40.7104	22.1935	22.0597	22.1266	23.9543	24.9875	24.4709	40.8803	38.7874	39.8338	18.1998	17.6463	17.9231	24.7994	33.2477	29.0236	27.5278	21.5483	24.538	22.0202	23.6259	22.823
Mycth_2096317	UbiA prenyltransferase	120.258	218.758	169.508	67.6811	61.0861	64.3836	24.1347	25.1128	24.6237	58.569	75.3814	66.9752	18.3566	41.773	30.0648	3.47232	3.69394	3.58313	106.3	111.521	108.91	51.8717	58.5403	55.206	89.0855	89.458	89.2718	75.772	113.594	94.683	121.764	94.2103	107.987	64.5379	62.9443	63.7411
Mycth_2096341	Ribosomal protein S12, bacterial-type	169.669	160.955	165.312	235.877	207.382	221.629	189.272	202.338	195.805	190.854	194.734	192.794	205.746	181.638	193.692	343.57	350.458	347.014	132.893	115.857	124.375	213.743	238.514	226.129	150.244	150.659	150.451	89.6599	84.9571	87.3085	128.584	114.092	121.338	120.993	122.476	121.735
Mycth_2096434	Glutamine amidotransferase superfamily	43.4104	50.8389	47.1247	34.8934	36.7563	35.8248	70.9979	70.358	70.6779	76.6347	71.9511	74.2929	63.2287	81.2058	72.2172	55.9677	56.9832	56.4755	31.5934	29.6298	30.6116	60.786	60.3104	60.5482	43.9279	45.4212	44.6745	208.444	179.185	193.815	47.885	61.6982	54.7916	50.8084	46.9103	48.8594
Mycth_2096529	Helicase, superfamily 1 and 2, ATP-binding	33.5888	34.424	34.0064	28.0067	30.0037	29.0052	37.3524	36.266	36.8092	38.8978	37.3721	38.135	35.7111	42.4506	39.0809	35.8287	35.291	35.5599	33.8316	31.4261	32.6288	36.1139	39.7486	37.9313	38.4104	36.6309	37.5206	28.4278	25.0218	26.7248	42.0612	34.0755	38.0683	39.3843	41.2611	40.3227
Mycth_2096678		50.3427	42.6635	46.5031	42.5612	42.4877	42.5244	31.2352	28.9349	30.085	31.0827	31.9776	31.5301	27.3982	34.7658	31.082	55.0432	54.1786	54.6109	44.5397	48.9887	46.7642	44.3365	50.8452	47.5908	49.9954	54.6844	52.3399	31.0994	27.6724	29.3859	78.8905	79.6768	79.2836	65.8993	68.5028	67.2011
Mycth_2096690	Peroxisome membrane protein, Pex16	37.9326	39.0329	38.4827	30.3563	28.7179	29.5371	35.6439	35.0223	35.3331	41.191	36.3292	38.7601	32.1281	43.0162	37.5722	26.7584	28.1952	27.4768	28.7264	28.9533	28.8398	34.771	42.8781	38.8246	41.1051	33.9821	37.5436	32.8743	33.5602	33.2172	71.1368	46.2286	58.6827	48.625	54.9356	51.7803
Mycth_2096708		305.973	309.236	307.605	460.921	409.211	435.066	340.519	352.937	346.728	345.057	343.135	344.096	367.213	372.607	369.91	365.328	386.497	375.912	306.24	262.668	284.454	420.252	445.913	433.083	156.737	143.342	150.04	194.279	201.985	198.132	183.273	189.182	186.227	230.46	209.166	219.813
Mycth_2097168	Aldehyde dehydrogenase, conserved site	26.766	20.3809	23.5735	23.4366	26.468	24.9523	19.3447	18.5259	18.9353	18.0542	19.9772	19.0157	19.6856	17.6045	18.645	5.12793	4.64737	4.88765	46.4063	48.0229	47.2146	33.4221	36.7342	35.0781	75.2704	76.6611	75.9657	79.836	94.704	87.27	40.4642	33.8075	37.1359	52.3439	50.9668	51.6553
Mycth_2097277		27.8221	29.2081	28.5151	16.516	19.0395	17.7778	30.7441	33.0668	31.9055	34.7339	34.8707	34.8023	33.6842	26.6395	30.1618	19.4605	17.8635	18.662	25.2183	28.513	26.8656	32.1157	27.7054	29.9105	26.7904	27.0756	26.933	28.8285	29.8452	29.3368	31.2553	24.5993	27.9273	25.513	32.34	28.9265
Mycth_2097429	NIF system FeS cluster assembly, NifU, C-terminal	54.2228	55.8825	55.0527	45.1955	47.1747	46.1851	97.9334	100.252	99.0925	68.1474	67.5553	67.8513	151.705	65.0955	108.4	84.1666	75.6951	79.9308	42.3443	37.7138	40.0291	58.0228	61.9606	59.9917	62.4882	59.2747	60.8815	24.5182	22.4612	23.4897	45.7035	33.9618	39.8327	49.5882	52.0316	50.8099
Mycth_2097501	AMP-dependent synthetase and ligase	239.737	197.953	218.845	258.448	281.112	269.78	244.766	249.878	247.322	207.361	247.972	227.667	545.259	302.756	424.007	625.968	628.264	627.116	361.845	420.828	391.337	1444.34	1395.55	1419.95	292.568	272.911	282.74	1500.64	2267.52	1884.08	670.623	527.304	598.964	812.36	864.431	838.395
Mycth_2097570	Chaperonin Cpn60	151.778	185.121	168.449	186.658	218.105	202.381	303.983	294.498	299.24	247.435	226.593	237.014	339.425	208.95	274.188	597.33	576.189	586.76	166.935	158.429	162.682	407.301	388.244	397.772	127.477	128.217	127.847	53.4928	45.2804	49.3866	99.3759	79.1943	89.2851	117.484	125.231	121.357
Mycth_2097686	WD40 repeat-like	46.8148	46.6364	46.7256	34.1247	38.0481	36.0864	45.7122	46.4131	46.0627	48.6062	45.9025	47.2544	45.9419	45.8044	45.8731	26.5346	26.303	26.4188	39.0468	39.6339	39.3403	40.4043	39.5558	39.9801	35.9175	37.3111	36.6143	41.7108	38.0296	39.8702	52.013	39.0173	45.5151	49.0564	51.4819	50.2691
Mycth_2097778	Hypothetical protein	112.997	108.397	110.697	138.223	117.25	127.736	120.603	122.868	121.735	108.74	115.757	112.249	113.117	99.0413	106.079	82.597	84.8536	83.7253	89.4417	81.0992	85.2704	99.1738	105.446	102.31	96.3902	107.131	101.761	66.4476	72.42	69.4338	113.332	139.203	126.268	92.476	89.6138	91.0449
Mycth_2097810	Signal transduction histidine kinase, phosphotransfer (Hpt) region	144.836	143.184	144.01	141.735	137.437	139.586	134.24	133.825	134.033	124.831	110.93	117.88	133.448	110.618	122.033	88.4134	88.1677	88.2905	106.602	105.352	105.977	94.7357	111.556	103.146	135.547	138.16	136.854	74.1832	78.7632	76.4732	145.887	155.34	150.613	159.203	156.365	157.784
Mycth_2105956		0.895929	1.12503	1.01048	0.532641	0.530052	0.531347	0.840147	0.813105	0.826626	1.2609	1.24265	1.25178	2.51062	0.99289	1.75175	1.21446	0.664577	0.939519	1.21025	1.43059	1.32042	1.3468	2.02059	1.6837	1.23744	0.931925	1.08468	1.62073	1.4032	1.51197	2.30588	0.989485	1.64768	1.55055	1.13845	1.3445
Mycth_2106095	Aldo/keto reductase	45.1889	41.8902	43.5396	37.4887	42.7888	40.1388	54.4658	53.2726	53.8692	51.3007	56.0161	53.6584	51.7825	45.5096	48.6461	45.3304	43.0163	44.1733	40.623	33.7795	37.2012	34.6385	42.8504	38.7445	66.4289	70.4415	68.4352	33.3909	30.8899	32.1404	101.233	98.9293	100.081	69.9677	72.7324	71.3501
Mycth_2106114		0.261936	0.118776	0.190356	1.07547	0.951328	1.0134	1.22814	0.386297	0.807217	0.599041	0.590369	0.594705	0.477107	0.499459	0.488283	0.230791	0.459248	0.34502	0.321987	0.0503451	0.186166	0.204752	0.518898	0.361825	1.56772	0.885494	1.22661	0.571994	0.479985	0.52599	1.38941	2.17952	1.78447	1.01289	0.470317	0.741606
Mycth_2106248	Glycosyltransferase Family 62 protein	44.2313	34.5807	39.406	30.4204	32.7532	31.5868	42.4463	43.7018	43.074	47.1685	41.2517	44.2101	33.6562	42.2795	37.9678	24.3629	26.3101	25.3365	30.171	30.1852	30.1781	36.4595	36.7255	36.5925	33.5697	36.2335	34.9016	35.9676	37.7861	36.8769	51.5133	45.1452	48.3293	42.6866	43.7821	43.2343
Mycth_2106260	ABC transporter-like	31.0259	74.8589	52.9424	21.0586	23.1525	22.1055	72.1293	67.3132	69.7213	82.3662	90.837	86.6016	55.3658	97.155	76.2604	37.7941	36.4939	37.144	100.023	107.286	103.655	50.1605	58.9453	54.5529	23.6233	23.5463	23.5848	14.8588	13.5077	14.1833	17.3395	15.5629	16.4512	9.4565	10.0848	9.77064
Mycth_2106347	MFS general substrate transporter	5.75859	5.19248	5.47554	3.22926	2.91306	3.07116	5.27591	4.71348	4.9947	4.23854	3.22782	3.73318	3.85804	4.9363	4.39717	0.845645	0.609268	0.727457	7.16017	7.12437	7.14227	4.47553	4.90405	4.68979	16.8368	18.9337	17.8853	7.13814	6.46886	6.8035	20.1208	17.8835	19.0022	19.7552	20.846	20.3006
Mycth_2106437	ATP-grasp fold	37.1587	36.0989	36.6288	31.246	33.5329	32.3894	59.404	58.1202	58.7621	48.514	49.9947	49.2544	65.6498	47.9163	56.783	42.5626	40.2626	41.4126	18.647	18.3751	18.511	36.1802	39.0791	37.6297	27.37	26.5923	26.9811	20.733	20.0462	20.3896	29.7174	27.6066	28.662	32.981	33.3921	33.1865
Mycth_2106471	Peptidase, trypsin-like serine and cysteine	1.06317	8.23274	4.64795	0.829589	0.594051	0.71182	0.115036	0.0344602	0.0747478	0.187034	0.60325	0.395142	0.264824	0.103961	0.184393	0.684551	0.896172	0.790362	0.34468	0.471566	0.408123	0.063928	0.194414	0.129171	9.42242	7.95386	8.68814	0.0549506	0.0666053	0.060778	9.47699	15.2378	12.3574	0	0.0587374	0.0293687
Mycth_2106506	Peptidase S28; serine protease	1.57531	1.85422	1.71477	5.31041	5.04113	5.17577	5.94036	5.81868	5.87952	5.85631	6.37314	6.11472	13.5668	3.46538	8.51608	2.42162	2.26247	2.34204	12.0544	10.3847	11.2196	3.3536	3.08088	3.21724	4.34644	3.62585	3.98615	5.60766	7.15189	6.37977	2.35229	1.72804	2.04016	6.76328	5.44043	6.10185
Mycth_2106567		0	0	0	0.0459352	0	0.0229676	0	0	0	0	0.0779393	0.0389697	0.0769836	0	0.0384918	0	0	0	0.0667984	0.109666	0.0882324	0	0.0376771	0.0188386	0	0	0	0	0	0	0.0776039	0	0.038802	0	0	0
Mycth_2106573		0.939626	0.568101	0.753864	0.756464	0.869887	0.813176	0.734269	0.329938	0.532103	0.78793	1.02681	0.907369	0.443721	0.995375	0.719548	0	0	0	3.08012	2.64879	2.86446	0.673284	0.434329	0.553806	1.56216	2.44344	2.0028	2.10449	1.78559	1.94504	2.81157	2.14625	2.47891	1.65159	1.79961	1.7256
Mycth_2106582		2.39213	2.75352	2.57282	0.622192	0.157249	0.38972	0.690213	0.775354	0.732783	0.420826	0.678657	0.549741	0.148963	0.779711	0.464337	0	0	0	3.296	4.10262	3.69931	0.863028	1.82263	1.34283	13.2159	16.5564	14.8861	6.30558	7.34324	6.82441	51.3559	48.8156	50.0858	24.387	25.9693	25.1781
Mycth_2106616		16.1642	13.358	14.7611	12.6395	14.174	13.4068	13.1394	12.8751	13.0073	16.3698	16.0498	16.2098	15.6821	12.6614	14.1718	5.50352	5.3277	5.41561	11.295	10.6427	10.9688	17.089	19.2965	18.1927	15.5768	14.443	15.0099	23.0547	23.3042	23.1794	15.7741	12.2016	13.9878	15.9047	16.4593	16.182
Mycth_2106642	BTB/POZ fold	6.38676	5.67067	6.02872	2.86933	2.57629	2.72281	6.95239	7.26424	7.10831	9.19281	8.29103	8.74192	6.39964	5.26115	5.8304	1.82987	1.42909	1.62948	8.26667	8.60149	8.43408	4.39893	4.72468	4.5618	8.53168	7.8977	8.21469	13.2942	12.8765	13.0853	6.66989	6.06267	6.36628	7.15954	8.17975	7.66965
Mycth_2106715		6.21034	9.28269	7.74651	1.44437	1.11385	1.27911	3.66676	2.93988	3.30332	2.63016	3.73889	3.18453	3.41374	1.65689	2.53531	3.1075	2.48688	2.79719	3.76994	3.18307	3.4765	3.65588	2.82508	3.24048	6.95974	7.53649	7.24812	3.63189	3.77777	3.70483	13.327	10.4326	11.8798	5.17497	4.37777	4.77637
Mycth_2106723	Hypothetical protein	32.2179	41.1637	36.6908	71.2948	66.6514	68.9731	81.1908	89.3969	85.2939	54.6926	67.31	61.0013	105.947	38.6846	72.3158	51.256	50.6007	50.9284	63.4937	57.1835	60.3386	117.695	99.9696	108.832	64.6624	56.0777	60.3701	28.0248	17.0895	22.5572	55.3761	34.0037	44.6899	50.3424	47.5773	48.9599
Mycth_2106732		6.39547	2.34039	4.36793	3.79385	2.8765	3.33518	1.57823	2.17477	1.8765	1.74489	1.74722	1.74605	1.27164	2.66243	1.96703	0.29658	0.590162	0.443371	4.33477	3.88179	4.10828	2.19265	4.00089	3.09677	1.34308	1.51722	1.43015	10.5545	12.7931	11.6738	5.58535	5.34536	5.46536	5.99539	4.51275	5.25407
Mycth_2106779	Ankyrin	4.26961	4.69349	4.48155	10.0828	9.77891	9.93088	7.99407	7.5597	7.77688	6.54911	9.67321	8.11116	9.97356	7.57781	8.77569	11.0705	10.0819	10.5762	4.89755	5.61458	5.25606	6.28167	5.92355	6.10261	2.55254	2.73646	2.6445	2.93642	3.21969	3.07806	2.58094	2.49557	2.53825	2.25394	2.56058	2.40726
Mycth_2106818		1.54075	2.83456	2.18766	1.7862	1.80573	1.79596	3.34374	3.74693	3.54533	2.29542	3.57188	2.93365	4.027	2.49955	3.26328	1.70664	1.54365	1.62514	2.07179	1.35378	1.71278	1.99584	2.4418	2.21882	0.702598	0.503692	0.603145	1.21272	1.32653	1.26963	0.50294	0.660769	0.581854	0.649966	1.58085	1.11541
Mycth_2106821	Zinc finger, RING-type	52.3204	35.0317	43.676	42.7017	40.2771	41.4894	94.7015	95.1884	94.945	67.552	71.3111	69.4315	160.476	58.9974	109.737	67.2651	59.7651	63.5151	35.8404	33.7606	34.8005	31.3214	33.997	32.6592	30.6722	28.6355	29.6538	24.9537	24.7292	24.8415	33.875	21.1956	27.5353	28.7798	32.0908	30.4353
Mycth_2106971	Exonuclease	28.2773	21.1193	24.6983	28.2221	33.1378	30.6799	27.979	21.4646	24.7218	28.911	29.3957	29.1533	28.1095	25.1093	26.6094	12.4575	14.035	13.2462	21.6885	19.582	20.6352	24.2168	27.0202	25.6185	9.43694	12.3276	10.8823	18.1616	27.3477	22.7547	17.5615	26.46	22.0107	26.4596	20.1599	23.3097
Mycth_2107070		12.5949	12.3945	12.4947	8.80216	11.6028	10.2025	12.1457	15.4318	13.7888	14.3816	13.5438	13.9627	12.0762	7.72141	9.89878	6.53245	5.55975	6.0461	9.47451	10.7819	10.1282	11.2417	9.27241	10.2571	4.8116	3.80948	4.31054	8.10254	5.74714	6.92484	5.17554	4.547	4.86127	5.58947	6.99288	6.29118
Mycth_2107078		0.216482	0.196329	0.206406	0	0.0924993	0.0462497	0	0	0	0	0.177427	0.0887133	0	0.0917307	0.0458653	0	0	0	0.380162	0	0.190081	0	0	0	0.323918	0.11259	0.218254	0.0727287	0.264462	0.168596	0.618321	0.706397	0.662359	0	0.0777406	0.0388703
Mycth_2107102	Ribosomal protein S19/S15	1476.62	1639.43	1558.03	1411.99	1414.83	1413.41	1707.83	1705.78	1706.8	2057.68	1922.76	1990.22	1534.61	1750.6	1642.61	1843.66	1825.75	1834.7	804.402	702.388	753.395	1161.44	1334.26	1247.85	926.112	974.912	950.512	510.291	601.394	555.843	944.08	1339.68	1141.88	1300.8	1172.7	1236.75
Mycth_2107104	Alcohol dehydrogenase, zinc-binding	22.7225	12.5581	17.6403	6.19498	6.94913	6.57206	106.495	101.501	103.998	57.0028	58.9921	57.9975	202.869	30.2433	116.556	4.46269	3.9513	4.20699	3.55778	4.00116	3.77947	2.25201	2.46699	2.3595	9.50215	8.26513	8.88364	3.12219	2.68692	2.90456	9.4421	6.82316	8.13263	6.3707	3.60434	4.98752
Mycth_2107129		0.877981	0.763069	0.820525	1.02491	1.1567	1.09081	1.09775	0.709071	0.903413	0.468514	1.22929	0.848901	0.769989	0.0930072	0.431498	0	0.0641396	0.0320698	0.745207	0.843755	0.794481	2.94539	2.95679	2.95109	0.474393	0.49468	0.484536	1.72062	1.81741	1.76902	1.13444	1.95769	1.54606	0.617292	0.31529	0.466291
Mycth_2107169		6.42299	8.50142	7.46221	4.52808	4.45044	4.48926	8.46488	6.29061	7.37774	9.05173	13.6585	11.3551	8.15082	5.44326	6.79704	1.98839	3.19578	2.59209	11.3403	10.0096	10.675	13.841	10.1792	12.0101	23.7234	26.5436	25.1335	17.496	22.4793	19.9877	40.5158	44.6363	42.5761	50.8953	45.8816	48.3885
Mycth_2107175		0.391511	0.236709	0.31411	0.189116	0.27881	0.233963	0.0611891	0	0.0305945	0.0596917	0	0.0298458	0.105648	0.110597	0.108123	0.114986	0.0572025	0.0860944	0	0.1505	0.0752498	0	0.155117	0.0775587	0.06509	0	0.032545	0.131531	0.265713	0.198622	0.212998	0.0851685	0.149083	0	0	0
Mycth_2107194	Hypothetical protein	2.19558	1.61191	1.90374	0.303015	0.0893459	0.196181	0.0980416	0.176217	0.137129	0.0956423	0.085689	0.0906656	0.169277	0.0886035	0.12894	0	0	0	1.1016	1.68799	1.3948	0.245178	0.0828468	0.164013	0	0.108752	0.0543758	0.561994	0.0851489	0.323572	0.853202	0.682316	0.767759	0.588064	0.675813	0.631939
[truncated: 7,844 more rows]

## Sheet: Table S3
Table S3. Genes showing significantly differential transcriptional levels in strain ∆laeA on glucose compared to the wild-type strain
[truncated: 677 more rows]

## Sheet: Table S4
Table S4. KEGG analysis of the 337 genes with up-regulated expression levels in strain ∆laeA on glucose.
[truncated: 14 more rows]

[truncated: 9 more sheets: Table S5, Table S6, Table S7, Table S8, Table S9, Table S10, Table S11, Table S12, Table S13]
